# Supplementary material for: 3-[1-(3,4-Dichloro­phen­yl)eth­yl]-1,3-thia­zinane-2-thione
Source: Acta Crystallogr Sect E Struct Rep Online. 2009 Nov 11;65(Pt 12):o3067. doi: 10.1107/S1600536809046352 (PMC2971749; doi:10.1107/S1600536809046352)
Supplement: Supplementary file 2 [file e-65-o3067-Isup2.hkl]

# 
# h,k,l, Fc-squared, Fo-squared, sigma(Fo-squared) and status flag 
# 
data_I
_shelx_title '  _R080429b' 
_shelx_refln_list_code          4 
_shelx_F_calc_maximum      416.77 
_exptl_crystal_F_000      1264.00 
_reflns_d_resolution_high  0.7614 
 
loop_ 
 _symmetry_equiv_pos_as_xyz 
 'x, y, z' 
 '-x, y, -z+1/2' 
 'x+1/2, y+1/2, z' 
 '-x+1/2, y+1/2, -z+1/2' 
 '-x, -y, -z' 
 'x, -y, z-1/2' 
 '-x+1/2, -y+1/2, -z' 
 'x+1/2, -y+1/2, z-1/2' 
 
_cell_length_a    13.6003 
_cell_length_b     6.7270 
_cell_length_c    29.1490 
_cell_angle_alpha  90.000 
_cell_angle_beta  101.417 
_cell_angle_gamma  90.000 
 
_shelx_F_squared_multiplier     1.000 
 
loop_ 
 _refln_index_h 
 _refln_index_k 
 _refln_index_l 
 _refln_F_squared_calc 
 _refln_F_squared_meas 
 _refln_F_squared_sigma 
 _refln_observed_status 
   2   0   0    15051.11    14072.75    124.98 o 
   4   0   0   173699.48   176576.14  54443.20 o 
   6   0   0     2395.16     2194.76     66.41 o 
   8   0   0    37227.58    37971.36    785.39 o 
  10   0   0     5732.48     5611.13    318.21 o 
  12   0   0    13110.12    13304.64    369.18 o 
  14   0   0      464.05      612.40     47.75 o 
  16   0   0     6673.47     6591.73    212.96 o 
   1   1   0    12652.71    13186.59    185.33 o 
   3   1   0     5468.96     5350.54     64.94 o 
   5   1   0     3126.82     3208.38     65.21 o 
   7   1   0     5389.48     5361.65    171.39 o 
   9   1   0     7676.04     7436.72    137.63 o 
  11   1   0    11495.28    11934.76    253.55 o 
  13   1   0       30.90       48.53     14.63 o 
  15   1   0     3318.66     3331.94    153.89 o 
  17   1   0       35.69       26.67     21.04 o 
   0   2   0    11216.67    11482.78     96.91 o 
   2   2   0     3638.75     3573.11     58.20 o 
   4   2   0    21869.97    21359.02    294.84 o 
   6   2   0     8758.61     9521.93    130.63 o 
   8   2   0      633.75      707.54     32.71 o 
  10   2   0       27.17       22.02     10.48 o 
  12   2   0     2621.79     2571.65     84.77 o 
  14   2   0     2070.01     1821.36     81.11 o 
  16   2   0      137.98       76.47     33.53 o 
   1   3   0      172.16      174.00     17.23 o 
   3   3   0     5628.64     5444.80     97.43 o 
   5   3   0       48.56       87.14     16.23 o 
   7   3   0      227.99      203.08     29.85 o 
   9   3   0     1185.20     1054.03     69.89 o 
  11   3   0      102.22      115.35     24.70 o 
  13   3   0       38.09       32.17     19.52 o 
  15   3   0       43.70       49.22     26.67 o 
   0   4   0     8616.29     8449.33    149.27 o 
   2   4   0     3706.15     3617.09    148.85 o 
   4   4   0     1974.05     1940.09     50.19 o 
   6   4   0       78.08       59.52     24.34 o 
   8   4   0     2631.66     2676.13     71.64 o 
  10   4   0      326.68      271.34     41.05 o 
  12   4   0      883.15     1042.67     70.06 o 
  14   4   0       25.75       66.93     28.37 o 
   1   5   0        1.96        6.99      7.29 o 
   3   5   0     1769.40     1769.70     47.63 o 
   5   5   0     5335.21     5471.18    145.62 o 
   7   5   0     1123.86     1145.94     73.07 o 
   9   5   0     4934.41     5093.76    235.39 o 
  11   5   0     2514.21     2386.45    141.15 o 
  13   5   0      406.41      370.05    107.59 o 
   0   6   0    11260.51    11280.38    581.26 o 
   2   6   0      326.85      384.78     48.84 o 
   4   6   0     2352.51     2391.26     74.38 o 
   6   6   0        9.11       43.44     13.10 o 
   8   6   0        3.67       15.56     21.71 o 
  10   6   0        4.05       36.10     23.81 o 
  12   6   0      665.65      606.71     89.54 o 
   1   7   0      301.17      219.55     53.20 o 
   3   7   0      384.74      287.65     64.77 o 
   5   7   0      198.20      168.72     32.00 o 
   7   7   0       33.69       30.16     19.64 o 
   9   7   0      158.71      109.74     52.52 o 
   0   8   0      401.95      333.34    139.41 o 
   2   8   0     1370.38     1400.21    139.20 o 
   4   8   0       13.17       26.31     20.64 o 
   6   8   0      202.18      273.52    103.81 o 
 -17   1   1      152.86      101.12     48.71 o 
 -15   1   1     1224.66     1044.68     88.65 o 
 -13   1   1       47.64       45.46     20.19 o 
 -11   1   1     8916.45     9350.32    190.44 o 
  -9   1   1    11573.81    11736.73    247.37 o 
  -7   1   1    15254.04    16750.90    234.71 o 
  -5   1   1       35.07       55.61     12.78 o 
  -3   1   1    31612.98    31309.70    389.90 o 
  -1   1   1     4975.84     4998.18    101.71 o 
   1   1   1     7338.42     6555.75     56.84 o 
   3   1   1      118.26      125.12     16.52 o 
   5   1   1     5245.09     5925.10     97.75 o 
   7   1   1      684.16      662.35     38.63 o 
   9   1   1      761.95      768.92     37.15 o 
  11   1   1     2043.31     2056.52     50.11 o 
  13   1   1      733.93      813.97     47.98 o 
  15   1   1      214.54      137.71     51.48 o 
  17   1   1        6.98       23.67     18.44 o 
 -16   2   1      254.02      168.01     68.33 o 
 -14   2   1      423.37      344.30     63.77 o 
 -12   2   1       25.44       22.07     13.18 o 
 -10   2   1    11942.50    12246.65    224.91 o 
  -8   2   1        6.31       21.13      9.94 o 
  -6   2   1      284.70      222.31     32.44 o 
  -4   2   1      124.94       85.25     15.77 o 
  -2   2   1    19019.92    17815.03    114.75 o 
   0   2   1    11967.54    11504.71    151.63 o 
   2   2   1    47209.02    45487.79    609.96 o 
   4   2   1     4125.30     3646.48     44.74 o 
   6   2   1     9726.29     9165.95    134.55 o 
   8   2   1      142.86      107.56     26.99 o 
  10   2   1     6868.15     6833.17    152.10 o 
  12   2   1        1.17       33.08     13.39 o 
  14   2   1      188.34      198.14     40.48 o 
  16   2   1      101.45       88.58     42.23 o 
 -15   3   1      889.84     1146.61    202.96 o 
 -13   3   1     2957.71     3153.60    152.50 o 
 -11   3   1      225.33      191.58     30.25 o 
  -9   3   1    15687.25    15797.12    408.32 o 
  -7   3   1     7454.57     7154.74    163.77 o 
  -5   3   1     4734.59     5092.64     82.90 o 
  -3   3   1      544.83      353.31     23.03 o 
  -1   3   1      337.81      247.37     20.33 o 
   1   3   1     4670.13     4782.05     67.70 o 
   3   3   1    11062.66    11398.07    229.15 o 
   5   3   1     2399.75     2768.41     50.86 o 
   7   3   1     1089.63     1121.52     58.29 o 
   9   3   1     1482.17     1544.17     49.80 o 
  11   3   1      632.79      661.46     46.98 o 
  13   3   1     3768.44     4233.00    171.32 o 
  15   3   1     1494.50     1436.82     68.59 o 
 -14   4   1      422.18      396.43     83.96 o 
 -12   4   1      121.00      142.87     36.66 o 
 -10   4   1     2131.44     1986.06     78.65 o 
  -8   4   1     4671.82     4590.27    170.87 o 
  -6   4   1    16976.38    17770.25    304.76 o 
  -4   4   1     4193.21     4412.61    111.87 o 
  -2   4   1     1938.80     2091.26     47.34 o 
   0   4   1      233.69      187.00     13.69 o 
   2   4   1    41446.63    42273.96    632.40 o 
   4   4   1     2119.78     2338.40     74.01 o 
   6   4   1      982.17     1043.16     35.79 o 
   8   4   1      709.46      686.44     48.92 o 
  10   4   1     1649.04     1740.24     65.49 o 
  12   4   1     2270.94     2154.71    286.42 o 
  14   4   1       32.26       30.27     30.63 o 
 -13   5   1      340.40      322.55    108.98 o 
 -11   5   1      289.30      266.57     77.88 o 
  -9   5   1     1463.08     1444.82     77.13 o 
  -7   5   1      243.96      250.20     49.03 o 
  -5   5   1     1194.02     1211.03     47.48 o 
  -3   5   1        7.97       32.75     10.85 o 
  -1   5   1     2811.60     2673.26     78.63 o 
   1   5   1      229.80      263.70     17.38 o 
   3   5   1     1350.42     1381.00     34.92 o 
   5   5   1     1065.10     1076.63     40.80 o 
   7   5   1        5.04        4.50     14.77 o 
   9   5   1      255.85      223.51     60.69 o 
  11   5   1       55.50       55.32     24.48 o 
  13   5   1      111.34       85.61     54.06 o 
 -12   6   1     3705.94     4007.67    263.73 o 
 -10   6   1       17.63       43.13     26.93 o 
  -8   6   1        0.07       21.94     17.58 o 
  -6   6   1      124.21      127.77     30.58 o 
  -4   6   1     4026.44     4152.45    116.44 o 
  -2   6   1     2783.24     2857.18    107.22 o 
   0   6   1      766.02      801.41     41.39 o 
   2   6   1     6400.91     6233.15    160.88 o 
   4   6   1      125.75      108.87     20.37 o 
   6   6   1     1460.41     1439.98    118.70 o 
   8   6   1     3761.67     4019.08    263.36 o 
  10   6   1       86.23       45.96     29.18 o 
  12   6   1      278.09      165.59     81.86 o 
  -9   7   1      110.04       95.14     36.14 o 
  -7   7   1     2677.44     2987.29    180.61 o 
  -5   7   1     1608.55     1658.84     84.34 o 
  -3   7   1     1343.12     1285.12     73.96 o 
  -1   7   1     5919.07     5895.14    211.76 o 
   1   7   1       15.66       50.98     22.79 o 
   3   7   1      458.78      400.47     63.65 o 
   5   7   1      131.14      102.72     33.76 o 
   7   7   1      608.93      550.55     47.79 o 
   9   7   1        2.02       28.24     19.45 o 
  -6   8   1       14.34       33.76     20.92 o 
  -4   8   1       43.62       35.32     21.24 o 
  -2   8   1     1220.91     1374.20     99.95 o 
   0   8   1     1182.29     1225.60    112.83 o 
   2   8   1      650.62      580.35    125.73 o 
   4   8   1     2561.53     2538.08    156.93 o 
   6   8   1     1433.20     1506.09    166.41 o 
 -16   0   2      788.88      678.81    231.60 o 
 -14   0   2      131.68      134.89     42.40 o 
 -12   0   2     5868.64     5665.73    174.48 o 
 -10   0   2     3253.92     3145.42    101.39 o 
  -8   0   2    32433.07    35331.70   1698.65 o 
  -6   0   2    18483.38    17728.13   1008.63 o 
  -4   0   2   119668.45   115068.32   2990.82 o 
  -2   0   2    16032.95    14956.94    294.31 o 
   2   0   2     2516.11     2393.51     82.88 o 
   4   0   2   127135.39   122891.36   4810.49 o 
   6   0   2      351.57      272.50     30.30 o 
   8   0   2     4129.61     4399.69     98.15 o 
  10   0   2     7791.84     7978.64    227.86 o 
  12   0   2      480.57      522.79    101.20 o 
  14   0   2     3525.51     3419.40    190.30 o 
  16   0   2       65.66       62.45     40.72 o 
 -17   1   2      811.97     1005.33     81.24 o 
 -15   1   2      420.29      289.90     77.71 o 
 -13   1   2     1107.18     1196.40     45.52 o 
 -11   1   2     1872.39     1970.95     70.74 o 
  -9   1   2       46.64       64.57     14.09 o 
  -7   1   2    25933.08    27363.51    444.46 o 
  -5   1   2      415.89      259.08     18.91 o 
  -3   1   2    11234.74    10985.64    196.17 o 
  -1   1   2    22834.27    21246.28    436.86 o 
   1   1   2    10561.71     9895.27     82.89 o 
   3   1   2    35950.25    36829.07    318.71 o 
   5   1   2     7260.88     7290.41     92.54 o 
   7   1   2    10210.85    10977.18    213.74 o 
   9   1   2     5658.32     6126.22    120.64 o 
  11   1   2     7550.45     7805.42    213.61 o 
  13   1   2       79.36       43.12     18.65 o 
  15   1   2     7849.19     8470.52    313.40 o 
  17   1   2       41.09       19.35     28.16 o 
 -16   2   2        8.50       18.52     21.79 o 
 -14   2   2      872.55      890.21     68.18 o 
 -12   2   2      705.53      794.24     57.47 o 
 -10   2   2     8384.87     9227.51    254.00 o 
  -8   2   2     6171.64     6348.67    132.19 o 
  -6   2   2     3557.55     3987.72     74.45 o 
  -4   2   2       11.83       24.02      7.71 o 
  -2   2   2    20812.21    20290.26    129.99 o 
   0   2   2     5918.12     5553.00     69.98 o 
   2   2   2      553.69      510.97     25.38 o 
   4   2   2     3260.66     3481.26     65.62 o 
   6   2   2    19868.06    21459.97    245.57 o 
   8   2   2     5120.34     5330.43    117.29 o 
  10   2   2        0.01       18.96     12.40 o 
  12   2   2      570.05      499.54     74.81 o 
  14   2   2      181.47      137.52     39.49 o 
  16   2   2      254.97      278.13     99.04 o 
 -15   3   2      639.63      531.88    151.80 o 
 -13   3   2      149.46      126.04     38.11 o 
 -11   3   2      265.25      246.68     35.14 o 
  -9   3   2     1119.72     1096.66     42.49 o 
  -7   3   2     1060.29     1116.55     62.15 o 
  -5   3   2     1096.69     1110.08     27.32 o 
  -3   3   2     1159.23     1156.19     32.30 o 
  -1   3   2     2775.16     3032.23     51.30 o 
   1   3   2    18845.43    18907.62    320.99 o 
   3   3   2     3065.33     3041.01     63.87 o 
   5   3   2     3197.90     3239.69     57.06 o 
   7   3   2      440.00      488.22     52.35 o 
   9   3   2      545.35      552.20     45.29 o 
  11   3   2        0.20       10.49     13.38 o 
  13   3   2      849.10      857.83     53.33 o 
  15   3   2       22.50       29.47     21.52 o 
 -14   4   2     1170.74     1239.64     77.28 o 
 -12   4   2       48.02       58.89     20.88 o 
 -10   4   2     1094.79     1155.31     65.51 o 
  -8   4   2     6450.29     6467.37    164.60 o 
  -6   4   2      149.09       80.08     27.31 o 
  -4   4   2      436.79      492.06     28.97 o 
  -2   4   2      680.46      554.42     21.90 o 
   0   4   2        5.10       39.45      8.45 o 
   2   4   2     2674.84     2536.90     68.02 o 
   4   4   2       90.08       90.41     22.51 o 
   6   4   2     2572.66     2345.78     76.18 o 
   8   4   2       90.70       97.55     20.26 o 
  10   4   2       32.70       35.42     12.31 o 
  12   4   2     8807.69     8933.97    249.66 o 
  14   4   2       76.11       52.41     27.70 o 
 -13   5   2      141.93      159.73     64.77 o 
 -11   5   2      704.86      667.16    134.77 o 
  -9   5   2     1727.25     1728.01     88.07 o 
  -7   5   2     4547.90     4772.60    212.00 o 
  -5   5   2     1963.72     1845.45     58.50 o 
  -3   5   2     1577.08     1560.57     38.08 o 
  -1   5   2     1695.19     1537.59     44.03 o 
   1   5   2     7377.19     7493.58    148.56 o 
   3   5   2     3749.58     3729.54     79.36 o 
   5   5   2       73.95       78.88     17.26 o 
   7   5   2      520.29      535.48     38.42 o 
   9   5   2      346.91      262.40     58.11 o 
  11   5   2      295.30      314.59     68.68 o 
  13   5   2      465.43      414.99    132.69 o 
 -12   6   2       13.92        7.61     22.35 o 
 -10   6   2      207.56      169.79     64.86 o 
  -8   6   2     3800.68     3812.54    181.98 o 
  -6   6   2      629.79      702.76     53.08 o 
  -4   6   2     2423.48     2402.29     80.55 o 
  -2   6   2       98.55      101.17     22.77 o 
   0   6   2      357.64      400.13     35.06 o 
   2   6   2       83.86       85.34     17.42 o 
   4   6   2     1147.69     1064.79     83.74 o 
   6   6   2     3148.30     3215.25    158.41 o 
   8   6   2      558.92      477.85    113.68 o 
  10   6   2      937.19     1126.85     94.86 o 
  12   6   2      219.13      208.60     69.50 o 
  -9   7   2       37.44       61.50     41.10 o 
  -7   7   2       48.68       43.91     17.19 o 
  -5   7   2      653.03      657.33     39.33 o 
  -3   7   2      385.64      383.81     71.49 o 
  -1   7   2       67.74       66.22     23.86 o 
   1   7   2      114.16       63.19     20.88 o 
   3   7   2      628.20      675.20     62.22 o 
   5   7   2      748.55      715.12    196.08 o 
   7   7   2       18.72       39.22     22.12 o 
   9   7   2      169.37      118.38     52.77 o 
  -6   8   2      552.81      525.35     81.24 o 
  -4   8   2      522.36      514.70     63.06 o 
  -2   8   2      521.43      456.52     61.33 o 
   0   8   2      335.06      261.28     91.92 o 
   2   8   2      406.04      300.59     92.69 o 
   4   8   2       17.89       27.38     24.35 o 
   6   8   2       21.93       26.25     22.03 o 
 -17   1   3      774.09      615.27    152.74 o 
 -15   1   3     6122.12     6164.37    292.16 o 
 -13   1   3     1466.68     1427.52     49.72 o 
 -11   1   3      979.74     1181.39     34.72 o 
  -9   1   3     3733.74     4001.48    123.47 o 
  -7   1   3    12204.73    13554.91    173.92 o 
  -5   1   3     7887.88     8032.11    160.83 o 
  -3   1   3    10426.72    10457.51    124.52 o 
  -1   1   3      236.38      262.74     15.82 o 
   1   1   3     7564.75     7698.66    180.49 o 
   3   1   3     6531.61     6876.67     87.89 o 
   5   1   3     5502.51     5506.71    120.64 o 
   7   1   3      888.78      949.96     27.83 o 
   9   1   3        2.09       31.04     15.97 o 
  11   1   3     1423.50     1396.95     56.23 o 
  13   1   3        2.70       31.99     13.98 o 
  15   1   3       58.73       50.91     21.79 o 
  17   1   3      240.42      190.51     98.18 o 
 -16   2   3     1593.11     1593.81    109.33 o 
 -14   2   3       53.78       53.46     20.21 o 
 -12   2   3        9.84       12.91     12.25 o 
 -10   2   3      816.57      926.20     54.95 o 
  -8   2   3       22.26       37.98     12.63 o 
  -6   2   3    36213.20    37005.28    599.21 o 
  -4   2   3     9048.41     9604.52     83.50 o 
  -2   2   3     3952.55     3792.70     72.13 o 
   0   2   3    64424.32    61298.95    885.10 o 
   2   2   3     3014.22     3327.98     59.66 o 
   4   2   3     1483.67     1493.71     35.85 o 
   6   2   3     1642.28     1690.17     51.76 o 
   8   2   3    12971.08    13348.02    324.11 o 
  10   2   3     2220.25     2528.69    101.17 o 
  12   2   3     2480.93     2543.64    112.57 o 
  14   2   3     2202.89     2294.29     97.69 o 
  16   2   3       68.32       85.65     32.09 o 
 -15   3   3     2430.89     2503.66    153.66 o 
 -13   3   3       72.70       67.37     27.73 o 
 -11   3   3     3391.23     3526.04    112.73 o 
  -9   3   3     1379.18     1269.66     56.78 o 
  -7   3   3       46.47       63.77     13.95 o 
  -5   3   3        4.20       13.11      8.03 o 
  -3   3   3    12104.22    11509.16    152.12 o 
  -1   3   3     2283.62     2265.08     37.53 o 
   1   3   3      547.95      733.41     19.53 o 
   3   3   3    10388.53    10318.79    156.65 o 
   5   3   3     9289.44     9396.25    158.08 o 
   7   3   3      893.43      850.47     37.44 o 
   9   3   3     3457.46     3473.60     91.53 o 
  11   3   3     3910.00     3811.51    100.59 o 
  13   3   3      795.83      679.75     41.63 o 
  15   3   3       17.15       17.64     24.90 o 
 -14   4   3       11.79       24.47     25.17 o 
 -12   4   3      122.64      112.43     33.74 o 
 -10   4   3      998.72     1049.60     66.16 o 
  -8   4   3     3061.34     3196.41    201.42 o 
  -6   4   3       26.68       35.53     13.40 o 
  -4   4   3    11480.91    11438.89    249.08 o 
  -2   4   3     5141.47     4979.60    119.81 o 
   0   4   3      594.74      527.71     23.10 o 
   2   4   3     2339.86     2240.85     40.41 o 
   4   4   3     4789.18     4353.09     97.59 o 
   6   4   3     4105.25     3941.96     88.90 o 
   8   4   3      344.60      336.78     53.11 o 
  10   4   3      175.57      149.34     33.13 o 
  12   4   3     3310.54     3357.88    197.89 o 
  14   4   3      234.68      250.45     58.02 o 
 -13   5   3      183.37      141.27     60.85 o 
 -11   5   3      399.21      410.92     81.66 o 
  -9   5   3        0.19        8.97     14.04 o 
  -7   5   3     1474.64     1491.62    101.06 o 
  -5   5   3       24.08       26.78     14.52 o 
  -3   5   3     1863.03     1968.85     60.69 o 
  -1   5   3      259.25      271.67     18.57 o 
   1   5   3     2434.55     2418.75     62.67 o 
   3   5   3     1633.63     1594.62     40.70 o 
   5   5   3      819.61      757.70     37.10 o 
   7   5   3      616.06      556.00    108.05 o 
   9   5   3      238.77      147.81     43.47 o 
  11   5   3       23.62       53.89     27.43 o 
  13   5   3       15.57       53.84     29.89 o 
 -12   6   3        9.91       38.97     26.60 o 
 -10   6   3     1291.33     1422.92    103.60 o 
  -8   6   3     1796.22     1874.42     91.91 o 
  -6   6   3     1596.32     1580.15     70.41 o 
  -4   6   3     2081.43     2034.93     74.71 o 
  -2   6   3     3841.73     3705.37    117.59 o 
   0   6   3      414.96      460.42     38.50 o 
   2   6   3     3407.33     3416.38     95.40 o 
   4   6   3      805.50      758.86     49.86 o 
   6   6   3     1212.77     1404.02     72.16 o 
   8   6   3      831.47      872.80     61.02 o 
  10   6   3     2436.11     2521.49    145.69 o 
  12   6   3     1229.42     1116.61    100.09 o 
  -9   7   3      467.92      525.35     80.23 o 
  -7   7   3      138.01      164.11     42.98 o 
  -5   7   3        0.98       35.40     16.59 o 
  -3   7   3      232.52      230.55     42.33 o 
  -1   7   3      507.90      590.49     33.62 o 
   1   7   3      443.63      399.57    124.58 o 
   3   7   3     6625.53     6816.27    376.62 o 
   5   7   3     3765.79     4001.46    251.17 o 
   7   7   3      703.63      603.90    157.07 o 
   9   7   3     1039.01      978.57    120.52 o 
  -6   8   3     2596.18     2428.83    175.38 o 
  -4   8   3       72.99       81.76     36.16 o 
  -2   8   3        3.52       27.53     18.91 o 
   0   8   3      830.80      623.60    133.94 o 
   2   8   3      189.84      126.78     34.71 o 
   4   8   3     1865.02     2075.45    120.00 o 
   6   8   3      390.00      349.52     95.64 o 
 -16   0   4      778.10      581.56    191.79 o 
 -14   0   4      551.33      530.77    136.31 o 
 -12   0   4     1400.66     1374.73    126.19 o 
 -10   0   4      351.80      379.16     54.67 o 
  -8   0   4     4021.31     4364.77     90.67 o 
  -6   0   4    25117.24    26060.30    435.26 o 
  -4   0   4     6172.85     5641.77     75.58 o 
   0   0   4    10862.85    10986.42    103.91 o 
   4   0   4    11010.51    10533.50    286.21 o 
   6   0   4     5403.48     5086.03    106.19 o 
   8   0   4     9218.37     9718.58    404.40 o 
  10   0   4     1753.18     1566.76     58.24 o 
  12   0   4     1010.45      961.55    101.43 o 
  14   0   4     3206.33     3717.28    267.92 o 
  16   0   4      161.66      184.44     65.24 o 
 -17   1   4      631.09      468.36    146.18 o 
 -15   1   4     2519.14     2422.08    132.34 o 
 -13   1   4     5354.67     5498.24    151.24 o 
 -11   1   4       35.01       47.97     13.03 o 
  -9   1   4     6877.22     6877.06    219.60 o 
  -7   1   4     3174.22     3257.78     89.25 o 
  -5   1   4       11.14       12.36      7.77 o 
  -3   1   4     1123.71     1236.41     33.98 o 
  -1   1   4    17998.58    17227.36    230.26 o 
   1   1   4    24017.75    22388.18    365.13 o 
   3   1   4        0.43        9.16      6.64 o 
   5   1   4      603.27      532.38     22.69 o 
   7   1   4     9913.96    10249.15    145.40 o 
   9   1   4      380.07      367.64     32.47 o 
  11   1   4     1161.69     1201.77     38.37 o 
  13   1   4     2658.82     2601.37     76.24 o 
  15   1   4      271.26      202.04     41.88 o 
 -16   2   4       88.65      115.09     34.95 o 
 -14   2   4      999.32     1094.88     65.62 o 
 -12   2   4        6.81       59.35     26.79 o 
 -10   2   4       71.52       84.19     19.11 o 
  -8   2   4     2919.86     2608.01    131.51 o 
  -6   2   4     4686.35     4685.46     82.40 o 
  -4   2   4      142.03      150.25     21.58 o 
  -2   2   4     5326.11     5426.99    104.13 o 
   0   2   4    11029.86    10374.85     66.89 o 
   2   2   4    47086.41    45638.57    267.04 o 
   4   2   4     3692.04     3944.94     95.25 o 
   6   2   4      105.04      148.87     22.25 o 
   8   2   4      856.06      843.56     38.86 o 
  10   2   4     2964.70     2983.70    128.51 o 
  12   2   4      503.34      465.55     68.62 o 
  14   2   4        2.55       10.51     15.09 o 
  16   2   4      428.99      399.62     66.72 o 
 -15   3   4      530.19      499.22     69.12 o 
 -13   3   4       37.10       60.30     24.93 o 
 -11   3   4     1597.34     1549.82     53.59 o 
  -9   3   4      356.41      313.88     43.06 o 
  -7   3   4     1068.83     1229.47     37.23 o 
  -5   3   4     3249.86     3337.51     99.41 o 
  -3   3   4     6573.18     7049.52    111.31 o 
  -1   3   4      300.52      283.52     26.48 o 
   1   3   4     2129.67     2268.52     49.98 o 
   3   3   4     2261.57     2222.45     46.86 o 
   5   3   4    14803.37    15536.10    215.52 o 
   7   3   4       81.95       83.85     16.80 o 
   9   3   4     1294.23     1329.54     44.48 o 
  11   3   4       30.85       19.72     17.23 o 
  13   3   4      166.66      119.72     32.04 o 
  15   3   4      278.99      146.19     57.97 o 
 -14   4   4        5.74       30.22     21.07 o 
 -12   4   4       61.74       53.50     24.93 o 
 -10   4   4      317.81      324.98     59.85 o 
  -8   4   4      168.07      135.24     30.86 o 
  -6   4   4     1435.34     1375.97     69.70 o 
  -4   4   4    12045.43    11411.19    310.89 o 
  -2   4   4        1.00       15.78      9.97 o 
   0   4   4      686.02      750.17     18.24 o 
   2   4   4     6728.90     6541.24    143.64 o 
   4   4   4     3580.15     3647.48     82.53 o 
   6   4   4     1334.94     1353.83     42.62 o 
   8   4   4     1756.08     1887.21     54.06 o 
  10   4   4        0.89       14.76     16.18 o 
  12   4   4      214.73      168.12     33.52 o 
  14   4   4       25.20        8.65     26.84 o 
 -13   5   4     3482.38     3903.78    176.13 o 
 -11   5   4      139.11       88.39     33.06 o 
  -9   5   4        3.25       25.81     16.37 o 
  -7   5   4    10792.17    10759.25    421.44 o 
  -5   5   4      211.37      254.58     43.37 o 
  -3   5   4        1.17       13.66     13.74 o 
  -1   5   4     1463.80     1353.83     32.89 o 
   1   5   4     2345.26     2320.34     58.47 o 
   3   5   4        0.63       14.23      9.01 o 
   5   5   4     2655.37     2869.17    101.71 o 
   7   5   4    11394.73    11185.72    317.26 o 
   9   5   4     1005.14      880.55     52.66 o 
  11   5   4     1082.07     1130.99    110.63 o 
  13   5   4      551.57      509.58    106.95 o 
 -12   6   4       22.93       31.80     28.64 o 
 -10   6   4        9.82       42.01     24.68 o 
  -8   6   4        2.36       30.15     12.09 o 
  -6   6   4      583.76      597.85     53.46 o 
  -4   6   4      854.54      901.99     39.57 o 
  -2   6   4     1936.17     1907.78     49.63 o 
   0   6   4        7.31       19.73     14.59 o 
   2   6   4     6565.06     6619.02    192.46 o 
   4   6   4      128.84      128.86     24.46 o 
   6   6   4       71.43       68.83     25.14 o 
   8   6   4        0.60       33.13     11.65 o 
  10   6   4      388.59      369.95     94.62 o 
  12   6   4       45.72       50.68     26.75 o 
  -9   7   4     1417.55     1627.17    104.10 o 
  -7   7   4      398.59      363.35     41.39 o 
  -5   7   4       73.26       84.35     28.50 o 
  -3   7   4      317.47      308.42     60.03 o 
  -1   7   4     2709.28     2581.43     85.19 o 
   1   7   4     1714.37     1564.14    106.67 o 
   3   7   4       95.66       37.73     26.99 o 
   5   7   4      177.41      198.98     61.67 o 
   7   7   4       18.58       48.49     22.45 o 
   9   7   4      524.25      363.10    116.54 o 
  -6   8   4       18.13       43.93     36.84 o 
  -4   8   4     6112.60     6731.28    290.20 o 
  -2   8   4     1167.70     1154.50     69.19 o 
   0   8   4      400.38      395.06    119.73 o 
   2   8   4       51.90       34.72     29.70 o 
   4   8   4       45.20       12.72     24.53 o 
   6   8   4      976.36      983.31    143.05 o 
 -17   1   5      290.75      187.25     66.60 o 
 -15   1   5      394.94      280.16     87.08 o 
 -13   1   5        0.58       30.08     16.42 o 
 -11   1   5     5236.75     5267.41    119.11 o 
  -9   1   5     1353.25     1510.07     33.70 o 
  -7   1   5      284.94      352.90     25.42 o 
  -5   1   5    19142.67    18487.46    153.42 o 
  -3   1   5      180.24      204.55     10.10 o 
  -1   1   5     5563.68     5569.97    102.43 o 
   1   1   5    15583.81    14897.76    203.15 o 
   3   1   5      284.05      280.92     16.37 o 
   5   1   5     1365.64     1269.22     31.09 o 
   7   1   5        2.92       15.26      8.47 o 
   9   1   5     3823.91     3892.29     84.80 o 
  11   1   5      237.51      250.64     40.39 o 
  13   1   5       20.08       30.84     13.75 o 
  15   1   5     1123.04     1205.70     71.72 o 
 -16   2   5     2225.75     2136.54    155.87 o 
 -14   2   5      649.93      618.82     58.86 o 
 -12   2   5      515.39      649.28     69.39 o 
 -10   2   5      619.36      592.34     28.99 o 
  -8   2   5     5477.69     5547.83    116.38 o 
  -6   2   5     3625.74     3555.63     58.05 o 
  -4   2   5     3613.03     3593.67     48.25 o 
  -2   2   5    16072.55    16461.30    237.40 o 
   0   2   5     2228.18     2018.29     58.24 o 
   2   2   5     6623.45     6564.78     65.19 o 
   4   2   5    34900.36    35164.25    416.57 o 
   6   2   5     9754.89     9611.54    128.93 o 
   8   2   5       21.73       30.18     12.05 o 
  10   2   5     1666.93     1540.37     45.01 o 
  12   2   5        7.65       29.04     13.03 o 
  14   2   5       64.91       74.57     29.22 o 
  16   2   5       16.50       83.71     35.33 o 
 -15   3   5       20.04       40.74     20.35 o 
 -13   3   5      162.08      131.32     27.27 o 
 -11   3   5      618.07      586.70     80.36 o 
  -9   3   5     4408.29     4302.58    120.01 o 
  -7   3   5     7037.78     6634.47    141.01 o 
  -5   3   5     4706.81     4747.83     93.20 o 
  -3   3   5    19204.94    20165.66    294.22 o 
  -1   3   5     4357.23     4269.37     97.14 o 
   1   3   5     1551.18     1861.93     39.95 o 
   3   3   5     1956.37     1936.63     45.08 o 
   5   3   5      507.59      592.59     28.86 o 
   7   3   5     1286.44     1253.93     71.84 o 
   9   3   5     1973.01     1955.16     55.83 o 
  11   3   5      958.26      982.48     42.57 o 
  13   3   5      728.93      709.12     54.55 o 
  15   3   5     2044.39     2299.49    120.80 o 
 -14   4   5        0.07       27.13     24.69 o 
 -12   4   5        6.68       14.90     17.15 o 
 -10   4   5     3861.60     4041.13    131.94 o 
  -8   4   5     7952.48     8384.97    170.13 o 
  -6   4   5     1078.65     1149.84     58.60 o 
  -4   4   5     1125.14     1074.23     53.96 o 
  -2   4   5     2786.99     2549.14     59.97 o 
   0   4   5    22148.54    21437.72    241.49 o 
   2   4   5       97.03       83.21     16.50 o 
   4   4   5     7584.27     7373.76    175.37 o 
   6   4   5    11264.60    11337.60    267.51 o 
   8   4   5     8317.63     8468.39    192.61 o 
  10   4   5        0.05       25.78     16.65 o 
  12   4   5      337.04      273.29     76.18 o 
  14   4   5     1400.63     1574.44    121.65 o 
 -13   5   5     3096.11     3295.08    143.58 o 
 -11   5   5      571.64      397.78    102.64 o 
  -9   5   5     1251.19     1228.25     69.73 o 
  -7   5   5     2209.91     2362.63     83.90 o 
  -5   5   5      298.55      295.50     29.35 o 
  -3   5   5     2863.28     2981.49     89.01 o 
  -1   5   5      486.43      471.92     16.85 o 
   1   5   5     1877.52     1918.94     47.90 o 
   3   5   5     2284.72     2088.95     58.09 o 
   5   5   5     4177.32     4204.52    116.27 o 
   7   5   5       51.66       44.90     18.58 o 
   9   5   5     1074.34      951.41     74.62 o 
  11   5   5      111.22       73.07     33.68 o 
  13   5   5      655.07      531.45     82.39 o 
 -12   6   5      280.80      163.85     89.14 o 
 -10   6   5     1459.41     1436.72     94.99 o 
  -8   6   5     1523.03     1558.31     99.46 o 
  -6   6   5     5436.66     5428.00    260.17 o 
  -4   6   5     1189.63     1292.85     59.25 o 
  -2   6   5     2832.53     2752.76     95.69 o 
   0   6   5     1821.80     1662.12     50.75 o 
   2   6   5     4317.60     4488.60    152.63 o 
   4   6   5       32.77       56.92     15.48 o 
   6   6   5     2672.34     2775.88    115.69 o 
   8   6   5      204.72      146.35     49.32 o 
  10   6   5      634.70      538.13     50.93 o 
  12   6   5     1966.27     2248.22    138.35 o 
  -9   7   5       13.42       13.04     26.07 o 
  -7   7   5      150.13      117.04     69.54 o 
  -5   7   5      979.81     1105.27     57.00 o 
  -3   7   5     4137.45     4385.39    190.34 o 
  -1   7   5      152.68      187.16     35.86 o 
   1   7   5     1053.54     1048.43     78.45 o 
   3   7   5      365.08      265.30     59.56 o 
   5   7   5      490.91      377.97    107.20 o 
   7   7   5      420.10      311.47    114.01 o 
   9   7   5     1409.34     1178.73     97.30 o 
  -6   8   5        0.60       21.04     22.88 o 
  -4   8   5        4.37       24.76     27.19 o 
  -2   8   5     2224.62     2227.49    129.38 o 
   0   8   5       43.25       17.90     26.67 o 
   2   8   5      142.93      124.81     54.98 o 
   4   8   5     1787.51     2025.75    104.14 o 
   6   8   5       57.63       67.66     40.88 o 
 -16   0   6       53.32      100.36     38.48 o 
 -14   0   6      919.60      920.90     68.38 o 
 -12   0   6     6016.38     6045.57    228.48 o 
 -10   0   6      769.88      793.25     51.29 o 
  -8   0   6     1040.64     1309.83    111.16 o 
  -6   0   6    48555.48    49681.11    272.51 o 
  -4   0   6      384.14      402.46     22.07 o 
  -2   0   6    10670.02     9514.80    236.14 o 
   0   0   6     4221.66     4516.51     72.77 o 
   4   0   6        7.35        7.93      8.34 o 
   6   0   6     6340.40     6330.69    132.93 o 
   8   0   6    41363.29    45191.03   1417.50 o 
  10   0   6     9494.71     9561.71    463.42 o 
  12   0   6       26.40       24.75     21.17 o 
  14   0   6       37.62       22.96     19.34 o 
  16   0   6       86.25       61.85     39.96 o 
 -17   1   6      544.95      447.62     99.67 o 
 -15   1   6     4194.70     4920.88    311.71 o 
 -13   1   6       78.70       70.13     20.37 o 
 -11   1   6      864.47      961.07     31.14 o 
  -9   1   6      778.57      754.71     30.51 o 
  -7   1   6    14025.70    13862.48    178.58 o 
  -5   1   6     9949.16     9947.57     96.43 o 
  -3   1   6    40145.16    39385.55    259.03 o 
  -1   1   6     9284.73     9334.74    122.51 o 
   1   1   6    16206.95    15445.45    248.52 o 
   3   1   6      382.96      420.62     16.59 o 
   5   1   6        1.42       33.02      9.76 o 
   7   1   6     4831.23     5163.19    149.97 o 
   9   1   6      635.13      614.66     47.06 o 
  11   1   6     1722.99     1793.65     49.34 o 
  13   1   6      874.90      927.36     48.74 o 
  15   1   6      119.34       90.53     30.55 o 
 -16   2   6       98.02      136.45     37.84 o 
 -14   2   6      108.90       85.95     27.64 o 
 -12   2   6       38.44       45.55     15.46 o 
 -10   2   6      949.83     1059.15     38.00 o 
  -8   2   6       33.44       23.25      9.93 o 
  -6   2   6     1083.45     1007.01     28.60 o 
  -4   2   6     8970.46     8508.93    112.99 o 
  -2   2   6     9811.54     9494.50    236.48 o 
   0   2   6     1246.44     1334.85     37.83 o 
   2   2   6        1.03        4.17      5.89 o 
   4   2   6     7181.02     7048.44    122.36 o 
   6   2   6     8250.27     8022.47    121.69 o 
   8   2   6      916.25      964.56     48.32 o 
  10   2   6       36.83       22.44     13.88 o 
  12   2   6     1266.11     1310.05     60.01 o 
  14   2   6     1206.41     1244.79     67.37 o 
  16   2   6      446.68      353.06     60.65 o 
 -15   3   6      133.05      110.51     37.72 o 
 -13   3   6       29.57       52.42     24.17 o 
 -11   3   6     2953.03     2937.66    122.35 o 
  -9   3   6     2086.90     1930.67     48.80 o 
  -7   3   6      706.30      675.57     48.61 o 
  -5   3   6        4.47        8.69      5.13 o 
  -3   3   6       11.51        9.37      7.03 o 
  -1   3   6    11098.34    10861.67    304.41 o 
   1   3   6      448.28      424.85     15.78 o 
   3   3   6      160.81      177.13     23.13 o 
   5   3   6     5536.21     5406.32    119.13 o 
   7   3   6     3546.24     3359.47     83.76 o 
   9   3   6      551.06      626.19     91.32 o 
  11   3   6      170.56      151.68     30.70 o 
  13   3   6        1.86       27.93     22.92 o 
  15   3   6       90.69       46.10     22.74 o 
 -14   4   6      337.40      231.19     86.71 o 
 -12   4   6     2744.43     2926.98    164.67 o 
 -10   4   6     1182.32     1191.08     61.14 o 
  -8   4   6      143.97      181.93     43.75 o 
  -6   4   6     4615.46     4741.94    111.12 o 
  -4   4   6     3451.88     3536.22     99.38 o 
  -2   4   6     1529.07     1528.38     29.08 o 
   0   4   6      737.40      628.63     27.03 o 
   2   4   6       64.45       78.37     13.16 o 
   4   4   6     3128.42     3267.98     78.90 o 
   6   4   6     4399.84     4400.30    115.41 o 
   8   4   6     7936.83     7510.76    213.59 o 
  10   4   6      272.17      171.40     71.71 o 
  12   4   6     3045.18     2960.01    134.92 o 
  14   4   6      347.54      212.25     52.03 o 
 -13   5   6     1434.41     1668.61    193.17 o 
 -11   5   6     3035.29     3014.41    142.67 o 
  -9   5   6      969.58      933.09     52.68 o 
  -7   5   6     1634.98     1701.84     52.43 o 
  -5   5   6      762.60      792.65     65.44 o 
  -3   5   6    32416.59    32483.93    558.95 o 
  -1   5   6     2449.21     2400.82     64.04 o 
   1   5   6      625.03      582.14     29.27 o 
   3   5   6    12648.44    12800.13    249.80 o 
   5   5   6     2224.32     2242.11     58.60 o 
   7   5   6      494.59      478.16     40.93 o 
   9   5   6      459.40      347.43     58.77 o 
  11   5   6     1092.07     1195.65     95.07 o 
  13   5   6      317.07      118.81     62.49 o 
 -12   6   6      614.91      743.56     89.38 o 
 -10   6   6        6.43       31.25     22.89 o 
  -8   6   6       36.34       26.89     27.55 o 
  -6   6   6     1007.64      974.07     71.55 o 
  -4   6   6     1233.24     1195.31     53.77 o 
  -2   6   6      152.92      100.36     24.95 o 
   0   6   6      202.98      276.98     36.82 o 
   2   6   6      110.40       61.05     22.10 o 
   4   6   6      187.32      181.02     44.63 o 
   6   6   6     1157.07     1161.19     65.02 o 
   8   6   6     2551.16     2587.48    149.35 o 
  10   6   6       15.27       30.33     25.82 o 
  12   6   6      135.43       81.38     28.64 o 
  -9   7   6      252.55      231.41     73.90 o 
  -7   7   6     1413.73     1615.59    126.13 o 
  -5   7   6     3854.40     3994.81    142.16 o 
  -3   7   6      652.13      655.29     62.10 o 
  -1   7   6      114.08       94.46     25.99 o 
   1   7   6      671.66      829.87     90.17 o 
   3   7   6     1757.88     1715.87     96.59 o 
   5   7   6       74.71       57.60     38.00 o 
   7   7   6     1144.66     1180.31    224.26 o 
   9   7   6       12.68       27.83     27.17 o 
  -6   8   6        0.10       23.24     30.33 o 
  -4   8   6       23.27       33.41     22.58 o 
  -2   8   6        2.91       13.71     31.81 o 
   0   8   6      883.00     1078.87    138.83 o 
   2   8   6      395.46      290.36     93.91 o 
   4   8   6        0.02       28.45     24.13 o 
   6   8   6        0.06       20.21     24.65 o 
 -17   1   7     1217.12     1074.39    115.16 o 
 -15   1   7     2512.70     2618.20    117.17 o 
 -13   1   7      788.36      776.77     86.38 o 
 -11   1   7     1368.38     1365.49     67.23 o 
  -9   1   7     3440.97     3436.57     87.58 o 
  -7   1   7     2318.81     2204.41     39.93 o 
  -5   1   7      111.47      103.91      8.85 o 
  -3   1   7     3028.32     2901.78     79.38 o 
  -1   1   7    90312.89    84949.38   2110.41 o 
   1   1   7     4973.50     5101.99    126.72 o 
   3   1   7       11.38       27.46     10.52 o 
   5   1   7     4600.18     4659.69     82.28 o 
   7   1   7      226.93      309.89     30.62 o 
   9   1   7     4418.95     4315.88    184.22 o 
  11   1   7       35.65       42.09     12.71 o 
  13   1   7       79.32       62.79     17.65 o 
  15   1   7      558.38      527.92     73.43 o 
 -16   2   7       37.47       40.57     31.11 o 
 -14   2   7        0.05        9.49     16.19 o 
 -12   2   7     1901.09     2073.02     72.94 o 
 -10   2   7     6776.87     6838.56    158.85 o 
  -8   2   7      183.59      145.98     21.62 o 
  -6   2   7     1396.09     1562.39     33.40 o 
  -4   2   7     2180.63     1840.24     38.62 o 
  -2   2   7    31315.54    30016.86    311.93 o 
   0   2   7       22.56       34.65      7.34 o 
   2   2   7      867.55      859.38     32.97 o 
   4   2   7     3234.72     3700.65     65.31 o 
   6   2   7     3153.35     3133.28     76.54 o 
   8   2   7     1171.48     1001.32     35.01 o 
  10   2   7     7183.92     7270.10    195.50 o 
  12   2   7      832.96      851.75     60.15 o 
  14   2   7     1540.71     1676.06     98.47 o 
  16   2   7      444.90      410.40     83.52 o 
 -15   3   7      145.54      128.43     50.92 o 
 -13   3   7    10384.30    10593.04    549.30 o 
 -11   3   7       11.93       18.51     15.20 o 
  -9   3   7      113.85      113.69     30.29 o 
  -7   3   7     6266.88     6448.65    121.78 o 
  -5   3   7    16984.64    17447.57    206.23 o 
  -3   3   7     2342.80     2050.47     65.24 o 
  -1   3   7    24751.64    24597.65    473.17 o 
   1   3   7     4725.29     4430.05     66.42 o 
   3   3   7     4369.10     4244.26     98.95 o 
   5   3   7       62.65       78.09     13.57 o 
   7   3   7     7462.57     7725.39    223.94 o 
   9   3   7      722.72      775.67     68.42 o 
  11   3   7       25.47       20.98     14.65 o 
  13   3   7     1749.79     1897.73    100.03 o 
  15   3   7      887.02     1065.76     72.76 o 
 -14   4   7      358.20      282.92     86.17 o 
 -12   4   7      232.74      238.79     43.11 o 
 -10   4   7      948.97      798.91     55.10 o 
  -8   4   7      121.42      124.21     26.05 o 
  -6   4   7      102.23       89.99     19.05 o 
  -4   4   7      831.87      723.16     37.97 o 
  -2   4   7     5681.37     5431.01    113.80 o 
   0   4   7      336.73      360.11     20.85 o 
   2   4   7    10094.73    10213.00    213.04 o 
   4   4   7     4412.18     4276.43     99.08 o 
   6   4   7      303.02      249.09     52.01 o 
   8   4   7      485.37      499.46     41.98 o 
  10   4   7     7379.06     7819.50    248.69 o 
  12   4   7     1719.63     1577.56     97.74 o 
  14   4   7       95.99       84.76     28.33 o 
 -13   5   7      182.69      113.04     47.79 o 
 -11   5   7       25.07       18.77     26.97 o 
  -9   5   7     1556.50     1631.19    127.68 o 
  -7   5   7      335.72      289.15     59.79 o 
  -5   5   7     1951.34     1880.88     53.67 o 
  -3   5   7     1815.82     1814.89     54.13 o 
  -1   5   7     2704.80     2460.46     82.39 o 
   1   5   7     8852.91     8734.00    194.53 o 
   3   5   7      297.99      290.82     25.19 o 
   5   5   7     5033.17     4980.95    159.46 o 
   7   5   7      689.79      715.18     49.08 o 
   9   5   7     4964.34     5618.49    233.13 o 
  11   5   7      108.43      104.85     34.40 o 
  13   5   7     1660.99     1472.89    126.32 o 
 -12   6   7      276.23      186.07     66.04 o 
 -10   6   7     9872.05    11298.82    499.80 o 
  -8   6   7     2176.51     2117.74    111.71 o 
  -6   6   7     4780.01     4704.28    221.14 o 
  -4   6   7    10891.53    11040.67    259.44 o 
  -2   6   7     6278.95     5873.29    190.53 o 
   0   6   7      202.70      180.08     42.30 o 
   2   6   7     4541.54     4293.51    136.77 o 
   4   6   7      559.30      437.39     39.41 o 
   6   6   7     7734.93     7847.85    202.03 o 
   8   6   7      192.48      221.94     57.00 o 
  10   6   7        5.80       27.26     18.81 o 
  -9   7   7      696.48      618.90     72.05 o 
  -7   7   7      691.60      662.13     86.30 o 
  -5   7   7       91.14       55.13     22.34 o 
  -3   7   7       26.12       33.67     21.11 o 
  -1   7   7       51.07       63.01     16.89 o 
   1   7   7     6372.18     6523.82    355.43 o 
   3   7   7      248.35      228.30     73.14 o 
   5   7   7     3602.94     3605.34    213.14 o 
   7   7   7     2962.96     3038.37    134.28 o 
   9   7   7      671.03      634.27     89.41 o 
  -6   8   7      400.48      445.63     60.82 o 
  -4   8   7     1092.14     1256.58     67.57 o 
  -2   8   7     1237.27     1256.93     85.64 o 
   0   8   7      395.24      324.85    106.94 o 
   2   8   7       81.23       78.76     33.92 o 
   4   8   7       67.73       33.66     37.47 o 
   6   8   7       28.18       29.01     41.46 o 
 -16   0   8      380.11      270.02    104.31 o 
 -14   0   8       82.64      148.29     79.48 o 
 -12   0   8      154.86      210.31     72.49 o 
 -10   0   8     3429.84     3465.97    102.09 o 
  -8   0   8     2098.91     2308.37     77.10 o 
  -6   0   8      610.85      712.10     28.48 o 
  -4   0   8     2024.22     1838.74     67.10 o 
  -2   0   8     8638.03     8551.42     75.39 o 
   0   0   8    54411.28    57173.39   1192.15 o 
   2   0   8     5963.70     6711.39    135.90 o 
   4   0   8    32981.43    32357.23    554.31 o 
   6   0   8       99.54      153.05     34.89 o 
   8   0   8       17.27       25.07     24.03 o 
  10   0   8       82.65       75.20     26.03 o 
  12   0   8     6292.06     6696.32    344.29 o 
  14   0   8       12.07       22.49     20.84 o 
  16   0   8      145.90       80.79     84.27 o 
 -17   1   8        2.89       27.74     21.98 o 
 -15   1   8      453.12      434.58    105.52 o 
 -13   1   8       48.31       45.62     23.15 o 
 -11   1   8    15319.08    15345.16    282.46 o 
  -9   1   8     1167.58     1066.90     26.41 o 
  -7   1   8     1193.22     1070.64     22.69 o 
  -5   1   8     7914.42     7839.60    102.72 o 
  -3   1   8     4568.32     4422.61     69.52 o 
  -1   1   8     1342.68     1342.76     41.76 o 
   1   1   8    18816.82    18580.74    206.73 o 
   3   1   8      306.27      387.97     16.44 o 
   5   1   8        2.54       27.62      9.40 o 
   7   1   8      919.73      961.28     30.19 o 
   9   1   8    11865.73    11774.82    262.94 o 
  11   1   8     1006.44      971.49     45.93 o 
  13   1   8      209.45      141.85     37.34 o 
  15   1   8     1285.36     1280.19     77.33 o 
 -16   2   8       43.66       53.25     39.73 o 
 -14   2   8        2.76       32.57     27.49 o 
 -12   2   8      661.94      642.04     47.10 o 
 -10   2   8      271.42      272.71     50.94 o 
  -8   2   8     1110.45     1182.62     39.30 o 
  -6   2   8      247.92      299.64     18.24 o 
  -4   2   8     1174.49     1296.49     28.70 o 
  -2   2   8      167.86      229.97     18.23 o 
   0   2   8    31471.70    31960.95    184.30 o 
   2   2   8     2747.95     2800.88     45.74 o 
   4   2   8     9215.13     9459.89    129.24 o 
   6   2   8      291.86      343.42     36.62 o 
   8   2   8     4513.86     4753.03    125.28 o 
  10   2   8     2551.22     2613.81    143.25 o 
  12   2   8      454.31      396.82     69.31 o 
  14   2   8       93.23       92.74     27.68 o 
 -15   3   8      554.64      590.20     94.30 o 
 -13   3   8       16.24       54.58     35.01 o 
 -11   3   8      804.53      718.27     64.02 o 
  -9   3   8      588.80      759.78    138.17 o 
  -7   3   8     7266.88     7334.99    183.79 o 
  -5   3   8     4367.70     4172.13     64.52 o 
  -3   3   8     1679.75     1671.83     64.97 o 
  -1   3   8      220.38      194.20     18.42 o 
   1   3   8     7465.35     7627.33    105.96 o 
   3   3   8     6747.43     6720.14    170.51 o 
   5   3   8        3.08       15.35      8.37 o 
   7   3   8      124.26      131.18     30.05 o 
   9   3   8     5665.61     5750.39    171.92 o 
  11   3   8       65.43       47.43     20.37 o 
  13   3   8       32.81       48.82     22.58 o 
  15   3   8      525.98      485.50     72.15 o 
 -14   4   8      479.01      306.08     93.65 o 
 -12   4   8       18.17       11.23     19.23 o 
 -10   4   8       24.66       19.97     16.45 o 
  -8   4   8     1767.14     1792.19     51.57 o 
  -6   4   8     1726.37     1866.15     70.84 o 
  -4   4   8       84.96      110.68     24.05 o 
  -2   4   8     5165.90     5050.35    117.88 o 
   0   4   8     9663.88     9742.09    189.87 o 
   2   4   8       25.88       32.56     11.87 o 
   4   4   8     1204.21     1260.19     60.33 o 
   6   4   8     3229.69     3216.44     91.68 o 
   8   4   8      576.85      689.70     94.52 o 
  10   4   8        6.24       17.80     12.80 o 
  12   4   8     1322.05     1107.26     91.86 o 
  14   4   8      524.33      400.74    107.83 o 
 -13   5   8     2869.03     2913.93    126.17 o 
 -11   5   8     4842.48     4770.63    182.51 o 
  -9   5   8     2005.69     2120.07    117.13 o 
  -7   5   8     6621.52     7096.18    254.79 o 
  -5   5   8      234.26      232.40     38.04 o 
  -3   5   8      833.50      835.94     44.77 o 
  -1   5   8     1281.58     1307.20     38.19 o 
   1   5   8    17444.79    16811.95    332.45 o 
   3   5   8      888.56      866.89     48.19 o 
   5   5   8      393.62      428.10     72.95 o 
   7   5   8     1521.35     1501.96     92.04 o 
   9   5   8      497.94      403.58     86.91 o 
  11   5   8     2483.00     2509.91    136.38 o 
  13   5   8       98.38       58.58     36.17 o 
 -12   6   8      179.67       69.74     45.22 o 
 -10   6   8      503.21      404.69    129.27 o 
  -8   6   8        3.73       21.90     16.73 o 
  -6   6   8       85.13       58.06     25.31 o 
  -4   6   8        1.21       21.54     15.18 o 
  -2   6   8      198.90      115.69     35.54 o 
   0   6   8     7289.25     7592.83    262.43 o 
   2   6   8      311.12      330.76     62.56 o 
   4   6   8     3736.02     3932.45    182.27 o 
   6   6   8       41.62       17.98     27.53 o 
   8   6   8      315.95      240.61     43.46 o 
  10   6   8       31.67       25.11     17.96 o 
  -9   7   8       24.25       30.63     25.81 o 
  -7   7   8       13.27       23.73     22.57 o 
  -5   7   8     2734.55     2666.71    161.92 o 
  -3   7   8     3139.08     3296.35    128.27 o 
  -1   7   8     1202.51     1204.79     54.11 o 
   1   7   8       22.04       43.66     29.99 o 
   3   7   8      182.77      144.21     41.68 o 
   5   7   8      352.30      325.04    100.76 o 
   7   7   8      748.80      592.63    188.81 o 
   9   7   8     1235.80     1282.27    194.13 o 
  -6   8   8      699.48      892.33     96.13 o 
  -4   8   8      291.18      243.21     91.82 o 
  -2   8   8      779.00      848.26     70.16 o 
   0   8   8        4.35        9.95     26.00 o 
   2   8   8        9.88       31.09     22.40 o 
   4   8   8      800.52      738.19    119.94 o 
 -17   1   9      528.24      325.01    150.55 o 
 -15   1   9      671.53      696.66     62.05 o 
 -13   1   9     1585.09     1904.19    106.74 o 
 -11   1   9      982.34     1009.31     46.74 o 
  -9   1   9     2423.32     2490.35     56.54 o 
  -7   1   9    11502.93    10894.27    134.80 o 
  -5   1   9    10442.74    10344.85    311.39 o 
  -3   1   9      546.98      571.29     19.31 o 
  -1   1   9    27908.63    27686.38    285.47 o 
   1   1   9     9248.99     9365.14     78.67 o 
   3   1   9     9672.70     9961.07    194.44 o 
   5   1   9     2545.20     2621.50     98.17 o 
   7   1   9     1208.97     1183.20     94.92 o 
   9   1   9     1125.90     1002.73     42.12 o 
  11   1   9       52.07       51.15     16.52 o 
  13   1   9     2587.18     2810.97    111.45 o 
  15   1   9      266.37      214.40     67.83 o 
 -16   2   9      171.51      241.82     62.91 o 
 -14   2   9     1436.52     1436.63     99.99 o 
 -12   2   9      741.92      796.57     43.24 o 
 -10   2   9      856.03      789.70     31.99 o 
  -8   2   9     4758.44     4982.13    119.35 o 
  -6   2   9     1440.45     1449.78     32.79 o 
  -4   2   9      715.05      740.88     19.36 o 
  -2   2   9     6796.72     7515.63     82.35 o 
   0   2   9     2284.90     1995.47     59.37 o 
   2   2   9    44517.88    45848.98   1551.09 o 
   4   2   9     5912.97     6314.45    139.92 o 
   6   2   9    12792.85    13244.43    252.61 o 
   8   2   9    12872.58    13138.64    287.05 o 
  10   2   9     2673.37     2778.20    113.30 o 
  12   2   9      200.46      194.09     35.78 o 
  14   2   9     1569.92     1785.96    155.06 o 
 -15   3   9      245.02      160.71     45.91 o 
 -13   3   9      430.84      403.85     36.06 o 
 -11   3   9     3297.63     3264.26    119.06 o 
  -9   3   9    34381.73    36375.09    708.92 o 
  -7   3   9     3702.80     3799.23     90.10 o 
  -5   3   9     3946.99     4155.33     73.71 o 
  -3   3   9    16065.30    15571.54    203.14 o 
  -1   3   9      404.49      391.13     19.63 o 
   1   3   9      224.78      150.87     21.91 o 
   3   3   9      357.35      412.31     28.20 o 
   5   3   9     5574.58     5477.79    133.67 o 
   7   3   9     3603.77     3882.74    141.08 o 
   9   3   9      136.63      101.98     30.12 o 
  11   3   9     3991.37     4047.42    120.82 o 
  13   3   9      183.20      127.58     35.96 o 
  15   3   9       62.84       46.79     25.70 o 
 -14   4   9     2300.05     2332.52    110.46 o 
 -12   4   9      521.75      412.14     44.69 o 
 -10   4   9       59.75       51.32     18.21 o 
  -8   4   9     5318.77     5532.03    188.34 o 
  -6   4   9      401.40      459.38     47.46 o 
  -4   4   9     1242.04     1135.70     41.33 o 
  -2   4   9      517.91      528.38     30.07 o 
   0   4   9      393.08      391.26     16.13 o 
   2   4   9     1751.94     1788.53     55.16 o 
   4   4   9     3471.71     3467.71     89.92 o 
   6   4   9     4681.91     4856.68    120.17 o 
   8   4   9      188.63      147.87     32.19 o 
  10   4   9        1.73       37.98     21.83 o 
  12   4   9       71.96       44.39     24.98 o 
  14   4   9      602.27      628.32     86.92 o 
 -13   5   9      641.39      448.22    143.58 o 
 -11   5   9       23.33       27.41     30.41 o 
  -9   5   9     1443.69     1388.56     68.72 o 
  -7   5   9      121.67      101.36     29.59 o 
  -5   5   9     6799.60     6805.95    199.06 o 
  -3   5   9     3927.95     3783.00    127.15 o 
  -1   5   9     2125.29     2082.59     54.96 o 
   1   5   9     1775.41     1677.76     61.01 o 
   3   5   9     1550.80     1505.63     53.15 o 
   5   5   9     1932.33     1828.99     50.24 o 
   7   5   9      459.17      397.95     67.84 o 
   9   5   9      795.92      832.91     53.63 o 
  11   5   9      782.95      814.31     61.64 o 
  13   5   9      826.60      759.34     73.35 o 
 -12   6   9     2874.40     3212.52    184.25 o 
 -10   6   9      359.01      240.05     64.66 o 
  -8   6   9      820.47      911.77     99.97 o 
  -6   6   9     3414.10     3260.46    134.32 o 
  -4   6   9      515.58      539.74     79.04 o 
  -2   6   9     1081.45     1034.22     57.37 o 
   0   6   9     2397.35     2448.69     86.60 o 
   2   6   9        7.28       30.35     15.08 o 
   4   6   9      326.41      289.62     57.01 o 
   6   6   9       19.24       40.35     26.26 o 
   8   6   9      535.05      508.42     80.98 o 
  10   6   9     1246.16     1364.98     86.94 o 
  -9   7   9      677.12      689.55     84.72 o 
  -7   7   9     1050.87     1057.29     72.08 o 
  -5   7   9     1673.92     1595.15    109.99 o 
  -3   7   9     5615.93     5641.69    232.22 o 
  -1   7   9     3635.30     3759.66    227.20 o 
   1   7   9      492.60      375.34     64.76 o 
   3   7   9     1383.90     1453.69     87.13 o 
   5   7   9     2001.55     1966.55    161.34 o 
   7   7   9      452.55      341.72    132.73 o 
   9   7   9      304.12      202.66     57.68 o 
  -6   8   9      131.47      112.75     61.15 o 
  -4   8   9      742.72      870.36     79.35 o 
  -2   8   9       14.27       33.90     22.97 o 
   0   8   9      922.02      958.31     60.68 o 
   2   8   9     2094.74     2110.00    116.35 o 
   4   8   9       75.83       37.84     22.02 o 
 -16   0  10     3295.96     3573.12    367.41 o 
 -14   0  10      220.97      214.65     70.41 o 
 -12   0  10      437.36      678.28    149.23 o 
 -10   0  10     5975.50     5741.98    265.05 o 
  -8   0  10     1301.52     1227.17     33.06 o 
  -6   0  10     5542.68     5585.09    110.57 o 
  -4   0  10     4600.90     4478.13     85.32 o 
  -2   0  10    13818.29    13773.68    201.44 o 
   0   0  10     9418.86     9817.26    197.12 o 
   2   0  10      932.53     1196.28    161.06 o 
   4   0  10    12843.56    12870.89    230.77 o 
   6   0  10    11560.56    11734.17    292.76 o 
   8   0  10     7578.48     7667.36    213.02 o 
  10   0  10    10794.08    10697.32    336.72 o 
  12   0  10       46.74       70.99     32.20 o 
  14   0  10      551.33      425.78    142.33 o 
 -17   1  10      908.47      927.58    136.63 o 
 -15   1  10      106.62       84.76     29.13 o 
 -13   1  10      522.39      492.49     49.00 o 
 -11   1  10      311.12      342.38     43.25 o 
  -9   1  10     1280.11     1142.70     35.51 o 
  -7   1  10     7973.48     7713.50    100.40 o 
  -5   1  10     8872.93     8383.49    119.39 o 
  -3   1  10      589.94      731.82     22.01 o 
  -1   1  10    20170.50    19862.67    458.75 o 
   1   1  10    19960.95    20776.35    266.98 o 
   3   1  10      261.66      254.36     20.11 o 
   5   1  10     2016.89     2259.24     47.08 o 
   7   1  10     1914.93     2068.80    133.33 o 
   9   1  10     1395.55     1172.97     71.97 o 
  11   1  10       69.95       86.55     22.83 o 
  13   1  10     1013.29      987.91     89.10 o 
  15   1  10      820.29      842.18     86.97 o 
 -16   2  10      101.88       73.16     41.76 o 
 -14   2  10       23.57       18.19     37.39 o 
 -12   2  10      516.60      517.99    114.32 o 
 -10   2  10       28.66       43.16     15.52 o 
  -8   2  10      747.56      789.06     35.25 o 
  -6   2  10      465.93      382.00     16.52 o 
  -4   2  10     1517.98     1498.13     31.40 o 
  -2   2  10      955.01      938.18     26.98 o 
   0   2  10     1174.88     1323.51     31.84 o 
   2   2  10        6.99        0.83     12.68 o 
   4   2  10     1825.52     1757.47     45.58 o 
   6   2  10      609.75      494.44     55.86 o 
   8   2  10      512.26      449.39     41.95 o 
  10   2  10     2078.31     2042.17     78.28 o 
  12   2  10     1192.45     1216.35    109.78 o 
  14   2  10       99.85       67.40     41.07 o 
 -15   3  10      105.27       91.56     36.42 o 
 -13   3  10      109.29       84.32     39.11 o 
 -11   3  10      528.07      538.51     48.84 o 
  -9   3  10     1437.96     1609.38    120.24 o 
  -7   3  10     4296.17     4206.17    121.54 o 
  -5   3  10       33.42       28.25     16.71 o 
  -3   3  10     2693.58     2631.04     97.52 o 
  -1   3  10    11526.00    12053.58    144.55 o 
   1   3  10      107.74      146.30     16.14 o 
   3   3  10      688.54      654.55     39.73 o 
   5   3  10     2298.72     2209.40    118.36 o 
   7   3  10      778.37      683.47     61.75 o 
   9   3  10      389.82      365.75     69.32 o 
  11   3  10      346.19      229.18     47.20 o 
  13   3  10     1266.69     1302.25     76.50 o 
 -14   4  10     1335.65     1395.01     78.36 o 
 -12   4  10      561.65      460.14    112.98 o 
 -10   4  10     6364.41     6821.22    212.19 o 
  -8   4  10     1049.66     1032.86     56.84 o 
  -6   4  10      385.94      379.08     28.60 o 
  -4   4  10      186.81      160.06     29.53 o 
  -2   4  10        0.12       17.11      9.68 o 
   0   4  10      878.57      848.02     26.41 o 
   2   4  10     4278.88     4142.76     99.23 o 
   4   4  10     5736.33     5438.96    153.51 o 
   6   4  10       55.85       44.26     17.56 o 
   8   4  10      696.48      751.09     44.77 o 
  10   4  10     1605.49     1757.09     92.72 o 
  12   4  10       21.20       26.52     18.34 o 
  14   4  10       94.14      106.12     32.64 o 
 -13   5  10      350.30      251.90     79.23 o 
 -11   5  10      694.74      673.29    107.53 o 
  -9   5  10     1872.87     1993.20     86.49 o 
  -7   5  10      725.98      761.57     51.03 o 
  -5   5  10     8713.12     8996.05    283.48 o 
  -3   5  10     4704.58     4751.43    159.97 o 
  -1   5  10       65.59       80.23     16.86 o 
   1   5  10    12596.67    12592.24    316.28 o 
   3   5  10     1115.69     1162.64     64.35 o 
   5   5  10      880.39      823.68     67.02 o 
   7   5  10     1363.72     1426.08     55.32 o 
   9   5  10      171.36      150.54     41.12 o 
  11   5  10      347.80      246.24     79.14 o 
 -12   6  10      103.61       83.57     38.96 o 
 -10   6  10      315.90      192.26     52.87 o 
  -8   6  10      882.88      963.23     68.06 o 
  -6   6  10     1138.20     1093.53     50.22 o 
  -4   6  10     1789.81     1888.20     96.71 o 
  -2   6  10      727.51      677.37     55.43 o 
   0   6  10     1043.08     1116.89     60.99 o 
   2   6  10       42.20       52.69     25.93 o 
   4   6  10     3725.31     3700.02    128.68 o 
   6   6  10     1450.34     1392.83    102.79 o 
   8   6  10     1999.64     1954.46    133.23 o 
  10   6  10     2077.41     1956.64    119.50 o 
  -9   7  10     1241.26     1215.79     89.40 o 
  -7   7  10      822.16      948.55     98.75 o 
  -5   7  10        3.54       28.63     20.52 o 
  -3   7  10      257.29      201.76     55.29 o 
  -1   7  10     2074.06     1981.06    106.44 o 
   1   7  10      496.36      592.96     48.68 o 
   3   7  10      661.65      595.16     56.08 o 
   5   7  10     1547.13     1528.88    108.95 o 
   7   7  10     1681.92     1721.44    102.21 o 
  -6   8  10     1434.42     1869.45    136.13 o 
  -4   8  10      309.49      268.67     88.90 o 
  -2   8  10      651.42      707.15    103.43 o 
   0   8  10      154.96      150.66     50.84 o 
   2   8  10      646.67      763.03    139.03 o 
   4   8  10      149.80       81.26     43.36 o 
 -17   1  11     1125.11     1175.23    155.16 o 
 -15   1  11      237.67      267.05     61.82 o 
 -13   1  11      594.12      657.74     74.65 o 
 -11   1  11     7131.57     7355.21    276.73 o 
  -9   1  11      172.41      212.33     39.78 o 
  -7   1  11      336.47      357.35     32.56 o 
  -5   1  11     2206.77     2138.70     46.11 o 
  -3   1  11    33152.36    31576.86    265.93 o 
  -1   1  11     5556.75     5665.79     57.31 o 
   1   1  11     1174.89     1216.42     37.33 o 
   3   1  11    15770.01    15499.83    210.23 o 
   5   1  11     3032.33     3029.62     68.04 o 
   7   1  11     2608.19     2670.92     97.08 o 
   9   1  11     3823.15     3673.58     93.60 o 
  11   1  11       57.60       58.49     15.98 o 
  13   1  11      316.64      288.49     68.42 o 
  15   1  11      363.00      228.42     62.85 o 
 -16   2  11     1411.22     1414.17    213.11 o 
 -14   2  11      667.32      657.99     98.57 o 
 -12   2  11        0.42       33.74     19.10 o 
 -10   2  11       37.83       13.64     13.79 o 
  -8   2  11     6361.52     6164.92    126.55 o 
  -6   2  11     7584.10     7594.10    120.27 o 
  -4   2  11     2112.47     2173.63     39.19 o 
  -2   2  11     1649.62     1729.96     34.87 o 
   0   2  11    32821.29    33379.41    583.53 o 
   2   2  11     3120.55     3596.36     69.70 o 
   4   2  11     2149.91     2204.94     85.80 o 
   6   2  11     9728.33    10324.85    203.94 o 
   8   2  11     2308.14     2331.72     75.64 o 
  10   2  11     1054.72     1178.07     72.72 o 
  12   2  11     6993.31     7533.85    238.40 o 
  14   2  11        8.69       41.37     16.78 o 
 -15   3  11     4169.66     4165.20    199.05 o 
 -13   3  11     1345.07     1409.26    103.25 o 
 -11   3  11     2885.06     2850.69    107.82 o 
  -9   3  11     1799.02     1711.60     61.08 o 
  -7   3  11     4936.21     5144.33    221.54 o 
  -5   3  11     4624.02     4715.92    110.80 o 
  -3   3  11    11123.40    11968.27    345.92 o 
  -1   3  11      357.05      253.62     16.04 o 
   1   3  11    40728.69    40840.30    808.96 o 
   3   3  11       13.13       39.26     12.52 o 
   5   3  11      904.74      855.37     38.81 o 
   7   3  11      146.19      149.67     28.17 o 
   9   3  11      158.13      133.91     31.51 o 
  11   3  11     4701.47     5323.86    248.95 o 
  13   3  11      156.16      132.69     30.63 o 
 -14   4  11      448.95      424.13    109.06 o 
 -12   4  11      783.07      811.42     79.67 o 
 -10   4  11       29.36       44.87     16.69 o 
  -8   4  11     1679.34     1606.65     84.87 o 
  -6   4  11      149.48      175.92     33.68 o 
  -4   4  11     1100.65     1090.22     37.31 o 
  -2   4  11      441.33      443.21     29.90 o 
   0   4  11     5708.31     5659.62    144.46 o 
   2   4  11      634.68      573.76     64.41 o 
   4   4  11      625.49      538.42     32.53 o 
   6   4  11     2427.69     2233.26     71.62 o 
   8   4  11      946.80      959.22     45.55 o 
  10   4  11     1241.43     1346.84    104.11 o 
  12   4  11      617.67      613.27     74.46 o 
 -13   5  11       86.74       63.64     31.01 o 
 -11   5  11      608.21      547.76    124.04 o 
  -9   5  11        0.14        7.14     26.84 o 
  -7   5  11      354.51      356.99     70.45 o 
  -5   5  11     1497.83     1382.52     74.07 o 
  -3   5  11     4411.84     4345.38    114.97 o 
  -1   5  11      349.43      314.76     76.87 o 
   1   5  11     2651.33     2441.34     90.59 o 
   3   5  11      998.04      948.66     42.47 o 
   5   5  11     1764.69     1742.67     69.52 o 
   7   5  11      454.43      403.08     74.68 o 
   9   5  11      700.19      623.59     66.03 o 
  11   5  11        0.19       25.35     17.95 o 
 -12   6  11        1.76       23.62     22.20 o 
 -10   6  11        0.29       24.81     27.55 o 
  -8   6  11     1863.50     2022.59     95.85 o 
  -6   6  11      531.64      597.88     42.65 o 
  -4   6  11      192.38      164.57     45.19 o 
  -2   6  11      744.03      743.72     66.71 o 
   0   6  11      230.74      177.44     41.08 o 
   2   6  11       22.99       43.12     19.40 o 
   4   6  11      246.75      279.66     57.93 o 
   6   6  11        9.90       40.24     16.83 o 
   8   6  11        4.80       11.84     16.73 o 
  10   6  11       46.27       49.76     25.78 o 
  -9   7  11      510.09      351.79    103.60 o 
  -7   7  11        3.21       44.54     28.02 o 
  -5   7  11      648.63      587.40     56.56 o 
  -3   7  11        5.56       21.37     17.74 o 
  -1   7  11      637.54      694.28     41.29 o 
   1   7  11      769.68      782.31     46.82 o 
   3   7  11     2892.22     2840.75    142.39 o 
   5   7  11     1643.51     1734.44    103.14 o 
   7   7  11     1586.98     1570.29    165.52 o 
  -6   8  11     2959.69     3326.22    177.16 o 
  -4   8  11      328.41      273.05     96.34 o 
  -2   8  11     1575.16     1654.42     77.75 o 
   0   8  11       88.11       47.69     27.92 o 
   2   8  11      642.18      586.90    178.23 o 
   4   8  11      308.56      243.39    136.36 o 
 -16   0  12      169.45       90.38     81.59 o 
 -14   0  12     2339.42     2180.74    114.58 o 
 -12   0  12     4605.48     4065.90    205.37 o 
 -10   0  12       43.49       42.27     13.22 o 
  -8   0  12      653.13      592.27     29.79 o 
  -6   0  12    20686.25    21345.54    332.00 o 
  -4   0  12     1476.72     1353.75     39.31 o 
  -2   0  12     2668.34     2599.89     92.25 o 
   0   0  12      662.85      546.17     30.07 o 
   4   0  12     2147.19     2054.40     55.46 o 
   6   0  12     5333.05     5288.68    161.22 o 
   8   0  12      496.32      526.68     93.60 o 
  10   0  12      549.24      555.32     51.70 o 
  12   0  12       90.44       56.24     25.19 o 
  14   0  12     2326.01     2587.13    269.12 o 
 -17   1  12      561.66      409.14    120.48 o 
 -15   1  12        1.56       19.05     22.62 o 
 -13   1  12     3089.14     3370.36    160.16 o 
 -11   1  12     1238.43     1052.90     85.66 o 
  -9   1  12    13791.62    14451.07    270.29 o 
  -7   1  12    14473.67    15033.36    282.83 o 
  -5   1  12     8682.56     8697.53    135.39 o 
  -3   1  12     2198.66     2239.94     38.88 o 
  -1   1  12     8973.75     9487.23    143.74 o 
   1   1  12     4421.62     5147.38     71.38 o 
   3   1  12    23553.42    23572.55    306.17 o 
   5   1  12     2054.75     2093.72     53.14 o 
   7   1  12      339.89      352.92     29.64 o 
   9   1  12      476.45      499.51     91.87 o 
  11   1  12      373.75      327.68     63.82 o 
  13   1  12      567.37      473.80    114.30 o 
  15   1  12       24.92       35.89     29.65 o 
 -16   2  12      334.33      311.51     90.55 o 
 -14   2  12       19.45       19.58     22.17 o 
 -12   2  12      388.00      345.96     79.28 o 
 -10   2  12      681.83      648.47     38.27 o 
  -8   2  12     5718.77     5750.62    128.22 o 
  -6   2  12        5.84        4.57      7.03 o 
  -4   2  12      348.53      355.98     10.52 o 
  -2   2  12       15.41       51.82      5.71 o 
   0   2  12     6042.01     6321.92    150.92 o 
   2   2  12     4531.15     4484.95     86.41 o 
   4   2  12     2112.51     2295.47     90.27 o 
   6   2  12      641.16      633.09     32.44 o 
   8   2  12      340.55      327.24     56.06 o 
  10   2  12      163.87      235.50     45.84 o 
  12   2  12      782.92      730.41     71.67 o 
  14   2  12      539.26      459.88     69.78 o 
 -15   3  12       75.52       72.27     35.04 o 
 -13   3  12     1368.44     1368.73    148.38 o 
 -11   3  12      299.97      259.72     46.93 o 
  -9   3  12       26.23       41.06     23.67 o 
  -7   3  12     3414.59     3318.59    150.91 o 
  -5   3  12     1681.31     1807.06     53.31 o 
  -3   3  12     1514.44     1476.04     36.15 o 
  -1   3  12     3359.54     3275.62     50.36 o 
   1   3  12     6239.45     5884.30    157.92 o 
   3   3  12     1447.74     1507.56     42.58 o 
   5   3  12      748.35      737.41     45.21 o 
   7   3  12     2592.40     2461.34     69.64 o 
   9   3  12     2571.16     2441.37    115.70 o 
  11   3  12       44.26       47.88     21.43 o 
  13   3  12      299.11      292.29     61.98 o 
 -14   4  12      254.07      161.62     78.22 o 
 -12   4  12       28.82       22.87     18.83 o 
 -10   4  12        0.28       18.61     19.29 o 
  -8   4  12       65.48       71.73     16.46 o 
  -6   4  12     1685.84     1646.59     64.65 o 
  -4   4  12     9837.95     9749.75    211.08 o 
  -2   4  12       79.00      105.66     29.17 o 
   0   4  12     2648.06     2574.21     71.45 o 
   2   4  12     9625.15     9754.57    284.70 o 
   4   4  12      198.62      183.62     35.27 o 
   6   4  12      579.88      500.36     91.90 o 
   8   4  12      589.87      529.96     83.92 o 
  10   4  12       83.03       95.61     27.76 o 
  12   4  12       19.34       49.43     38.41 o 
 -13   5  12      713.74      668.55    110.15 o 
 -11   5  12      451.70      315.49     77.08 o 
  -9   5  12    11938.25    12244.59    276.06 o 
  -7   5  12       46.02       50.02     17.61 o 
  -5   5  12      202.18      182.28     35.37 o 
  -3   5  12     1577.53     1685.42     63.28 o 
  -1   5  12     7000.90     7010.23    178.51 o 
   1   5  12     1355.46     1321.50     74.00 o 
   3   5  12      292.50      269.33     43.83 o 
   5   5  12     7115.61     7347.50    241.77 o 
   7   5  12      204.49      244.44     43.51 o 
   9   5  12      787.53      709.64     54.75 o 
  11   5  12     3132.50     3221.22    128.10 o 
 -12   6  12       31.39       51.61     30.79 o 
 -10   6  12        6.45       38.23     26.03 o 
  -8   6  12       28.86       48.74     20.20 o 
  -6   6  12      802.87      755.03     51.65 o 
  -4   6  12     1921.35     1654.72    102.87 o 
  -2   6  12       78.89      194.09     56.83 o 
   0   6  12      774.40      826.36     81.49 o 
   2   6  12     2576.35     2642.05    135.63 o 
   4   6  12       36.02       24.79     17.27 o 
   6   6  12      531.13      386.43     80.27 o 
   8   6  12      341.20      197.47     52.59 o 
  10   6  12      111.76       77.48     34.98 o 
  -9   7  12      181.68      178.94     50.00 o 
  -7   7  12      378.73      404.06    113.42 o 
  -5   7  12     1778.22     1948.33    189.70 o 
  -3   7  12      466.29      338.88    111.22 o 
  -1   7  12       30.43       47.16     22.35 o 
   1   7  12      453.47      492.86     46.27 o 
   3   7  12     4230.82     4366.23    237.83 o 
   5   7  12     1942.49     1947.66    133.26 o 
   7   7  12      604.15      327.09    129.40 o 
  -6   8  12      264.61      220.55     90.63 o 
  -4   8  12     1038.41      958.92     83.69 o 
  -2   8  12        1.20       19.39     22.82 o 
   0   8  12      334.52      237.85     72.23 o 
   2   8  12      198.08      112.07     62.37 o 
 -17   1  13       18.32       86.48     29.13 o 
 -15   1  13      313.45      221.44     63.17 o 
 -13   1  13     2303.90     2314.25    119.99 o 
 -11   1  13      739.39      740.13     46.24 o 
  -9   1  13     1944.87     1917.64     60.17 o 
  -7   1  13    29501.45    29568.55    664.97 o 
  -5   1  13       10.12       43.23     11.21 o 
  -3   1  13      559.69      747.71     22.74 o 
  -1   1  13     1583.79     1240.96     39.92 o 
   1   1  13    10845.52    11437.91    204.26 o 
   3   1  13     5572.72     5819.87     95.11 o 
   5   1  13        4.79       -7.48      7.54 o 
   7   1  13     5135.26     5117.16    178.82 o 
   9   1  13     2386.70     2220.51     94.80 o 
  11   1  13     2180.79     2249.48     95.80 o 
  13   1  13     1378.81     1288.07    100.04 o 
  15   1  13      116.25       92.90     44.59 o 
 -16   2  13     4590.52     5054.47    203.58 o 
 -14   2  13      561.78      466.17     92.06 o 
 -12   2  13      104.90       67.15     35.32 o 
 -10   2  13      234.20      193.62     41.79 o 
  -8   2  13       85.82       75.75     31.42 o 
  -6   2  13      666.02      588.95     17.74 o 
  -4   2  13        7.59        6.31      5.89 o 
  -2   2  13    17413.60    17975.11    348.69 o 
   0   2  13     1725.40     1812.55     42.02 o 
   2   2  13     2927.01     3037.17     71.90 o 
   4   2  13    19528.81    20956.04    427.80 o 
   6   2  13     1314.97     1396.09     43.10 o 
   8   2  13     3168.74     3066.59     89.74 o 
  10   2  13       32.01       35.00     17.75 o 
  12   2  13      460.04      434.00     67.17 o 
  14   2  13       35.53       31.17     18.40 o 
 -15   3  13      311.52      254.36     83.35 o 
 -13   3  13      110.13      143.23     46.33 o 
 -11   3  13     4628.88     4687.87    171.71 o 
  -9   3  13      985.35      961.76     71.81 o 
  -7   3  13    14700.98    14843.53    426.83 o 
  -5   3  13    17867.47    17365.07    364.66 o 
  -3   3  13     7253.30     7071.26    214.21 o 
  -1   3  13      271.30      372.62     17.24 o 
   1   3  13     2374.99     2502.11     88.10 o 
   3   3  13     3567.97     3368.46     96.47 o 
   5   3  13     5438.15     5201.71    139.81 o 
   7   3  13      807.19      679.41     51.96 o 
   9   3  13      733.09      716.39    103.72 o 
  11   3  13      149.31       87.18     26.09 o 
  13   3  13      189.44      154.88     33.09 o 
 -14   4  13      121.63      112.30     40.89 o 
 -12   4  13     1890.52     2059.80    108.40 o 
 -10   4  13     2744.29     2652.48    137.91 o 
  -8   4  13      604.39      591.27    107.77 o 
  -6   4  13     2377.05     2208.44     76.89 o 
  -4   4  13      162.27      158.38     28.94 o 
  -2   4  13      532.90      521.64     25.62 o 
   0   4  13     1549.97     1582.87     53.95 o 
   2   4  13        1.13        6.87     13.79 o 
   4   4  13     1527.54     1677.75     45.63 o 
   6   4  13     5850.08     5982.15    178.75 o 
   8   4  13     2002.99     1956.78     90.46 o 
  10   4  13      947.81      985.66     62.19 o 
  12   4  13      827.12      934.13     79.74 o 
 -13   5  13     1988.21     2050.40    102.69 o 
 -11   5  13       15.97       25.83     20.92 o 
  -9   5  13     1797.83     1972.13     82.57 o 
  -7   5  13     1308.85     1321.47     60.74 o 
  -5   5  13      247.08      204.84     49.06 o 
  -3   5  13      991.69     1002.72     58.31 o 
  -1   5  13     1146.05     1024.95     56.47 o 
   1   5  13     1697.98     1728.25     77.83 o 
   3   5  13      511.50      507.25     60.92 o 
   5   5  13     1096.17      763.35     69.90 o 
   7   5  13      307.96      265.38     56.65 o 
   9   5  13     1441.40     1566.42    136.97 o 
  11   5  13        0.48       14.86     21.24 o 
 -12   6  13       54.86       59.29     38.33 o 
 -10   6  13      237.63      168.58     59.76 o 
  -8   6  13      218.27      196.60     47.09 o 
  -6   6  13     3297.33     3300.56    194.23 o 
  -4   6  13     4783.35     4653.71    182.99 o 
  -2   6  13     1636.70     1679.76     86.78 o 
   0   6  13        0.61       16.35     17.81 o 
   2   6  13     2787.31     2787.31     99.33 o 
   4   6  13       83.65       90.04     25.73 o 
   6   6  13       39.64       59.24     25.08 o 
   8   6  13      390.22      463.14     96.54 o 
  10   6  13      238.86      191.95     65.45 o 
  -9   7  13      538.19      564.49    102.60 o 
  -7   7  13      758.08      572.10    168.69 o 
  -5   7  13     1516.79     1531.70    145.98 o 
  -3   7  13       28.86       31.80     22.53 o 
  -1   7  13       40.45       49.78     23.31 o 
   1   7  13     1647.08     1919.86    110.72 o 
   3   7  13       79.49       75.12     27.15 o 
   5   7  13        3.53       -0.49     18.78 o 
   7   7  13      194.56      155.90     55.98 o 
  -4   8  13      135.56      112.54     49.80 o 
  -2   8  13     3182.61     3453.02    216.39 o 
   0   8  13      118.94      114.21     37.61 o 
   2   8  13      657.55      704.86     82.47 o 
 -16   0  14     4895.03     5041.09    212.96 o 
 -14   0  14    10405.26    10493.73    673.19 o 
 -12   0  14      489.72      490.75    118.43 o 
 -10   0  14     8996.95     9210.54    796.07 o 
  -8   0  14     3191.79     3235.95    118.75 o 
  -6   0  14      449.78      309.56     24.15 o 
  -4   0  14    10098.78    11170.24    195.31 o 
  -2   0  14    19144.52    19680.66    843.59 o 
   0   0  14    13318.95    15187.33    520.06 o 
   2   0  14      518.06      421.92     25.10 o 
   4   0  14      881.65      990.06     58.73 o 
   6   0  14     3829.21     3602.94    109.34 o 
   8   0  14    21279.60    22745.58    314.18 o 
  10   0  14     1629.64     1599.57    255.46 o 
  12   0  14     4991.99     4834.04    283.46 o 
  14   0  14        1.29       64.95     51.18 o 
 -17   1  14     1256.21     1301.26     97.44 o 
 -15   1  14     2948.78     3399.83    196.65 o 
 -13   1  14      207.68      129.92     36.72 o 
 -11   1  14      700.37      743.49     33.55 o 
  -9   1  14     2758.08     2681.61     82.54 o 
  -7   1  14     4032.05     4014.38     94.58 o 
  -5   1  14    14068.02    14190.24    272.02 o 
  -3   1  14    39088.03    44405.08   1235.05 o 
  -1   1  14     8219.97     9361.96    125.18 o 
   1   1  14     4180.48     4537.58     89.13 o 
   3   1  14      474.74      401.87     20.05 o 
   5   1  14     2485.06     2656.66     68.78 o 
   7   1  14     3343.40     3288.64     96.76 o 
   9   1  14     1802.67     1577.36     73.11 o 
  11   1  14      963.04      880.21     69.96 o 
  13   1  14        0.49       19.88     22.42 o 
 -16   2  14       13.21       10.00     31.56 o 
 -14   2  14     2586.93     2983.44    145.95 o 
 -12   2  14      206.77      127.13     93.17 o 
 -10   2  14        0.01       13.77     21.11 o 
  -8   2  14      952.32      931.60     75.25 o 
  -6   2  14     2575.42     2361.09     76.99 o 
  -4   2  14     5648.22     5616.31     99.58 o 
  -2   2  14       35.75       29.82      9.88 o 
   0   2  14        0.91        6.35      2.91 o 
   2   2  14      331.90      336.55     28.27 o 
   4   2  14     3174.52     3050.79     79.10 o 
   6   2  14     2447.98     2551.43     71.58 o 
   8   2  14     2726.57     2657.76    110.20 o 
  10   2  14      626.70      486.40     59.36 o 
  12   2  14     1678.10     1738.90     87.68 o 
  14   2  14     1006.51      922.10     79.25 o 
 -15   3  14      241.16      176.44     78.13 o 
 -13   3  14        0.68       19.20     28.23 o 
 -11   3  14      238.65      272.68     52.89 o 
  -9   3  14     1880.59     2088.23     86.62 o 
  -7   3  14     1452.45     1367.28     53.79 o 
  -5   3  14       87.56      108.21     17.43 o 
  -3   3  14     2561.41     2363.78     67.06 o 
  -1   3  14      597.84      576.16     19.91 o 
   1   3  14     3848.80     3840.34     93.72 o 
   3   3  14     7128.74     7123.89    150.11 o 
   5   3  14       38.54       30.98     16.88 o 
   7   3  14       22.00       25.50     13.44 o 
   9   3  14      985.84      964.59     57.88 o 
  11   3  14     2598.82     2924.82    248.35 o 
  13   3  14      214.32      203.26     59.23 o 
 -14   4  14     1110.08     1089.72     89.57 o 
 -12   4  14      218.96      231.74     69.50 o 
 -10   4  14     1619.91     1449.83     82.07 o 
  -8   4  14     1585.50     1665.73     85.18 o 
  -6   4  14     3685.72     3756.98     96.90 o 
  -4   4  14      746.44      706.20     35.98 o 
  -2   4  14     2540.30     2460.25     83.91 o 
   0   4  14     1168.13     1065.29     59.26 o 
   2   4  14     2653.56     2664.86     79.50 o 
   4   4  14       14.16       17.09     15.51 o 
   6   4  14    10085.02    10570.58    255.95 o 
   8   4  14      779.37      815.11     77.52 o 
  10   4  14      605.96      446.43    106.82 o 
  12   4  14      506.52      345.52     95.11 o 
 -13   5  14      346.17      383.00     90.78 o 
 -11   5  14     2330.69     2276.39    128.75 o 
  -9   5  14       19.33       12.45     23.35 o 
  -7   5  14      322.43      382.89     55.43 o 
  -5   5  14     9603.96     9441.08    340.54 o 
  -3   5  14      509.31      612.32     40.02 o 
  -1   5  14     1530.41     1632.40     87.59 o 
   1   5  14      603.84      606.99     82.40 o 
   3   5  14      109.22      149.76     41.43 o 
   5   5  14     6698.01     6440.19    291.22 o 
   7   5  14     1687.31     1671.14    107.05 o 
   9   5  14      345.94      293.45     52.59 o 
  11   5  14      129.15      107.15     51.06 o 
 -12   6  14      473.67      242.49    116.09 o 
 -10   6  14      113.28      129.45     42.61 o 
  -8   6  14      701.82      458.68    107.15 o 
  -6   6  14       90.07       97.18     34.06 o 
  -4   6  14      451.63      236.43    133.06 o 
  -2   6  14       16.30       61.78     30.98 o 
   0   6  14       39.51       24.00     19.77 o 
   2   6  14      830.20      809.92     56.40 o 
   4   6  14      152.88      154.92     31.54 o 
   6   6  14     1762.46     1726.87    119.32 o 
   8   6  14     1246.47     1355.01    138.11 o 
  -9   7  14      654.33      745.52     85.52 o 
  -7   7  14       15.60        4.79     24.48 o 
  -5   7  14       15.56        0.32     20.55 o 
  -3   7  14     3599.01     3981.44    226.12 o 
  -1   7  14     1933.30     1907.03    138.66 o 
   1   7  14      146.49      121.07     44.74 o 
   3   7  14       44.38       46.21     27.77 o 
   5   7  14     3093.38     3030.51    131.88 o 
   7   7  14     2017.42     2044.34    106.01 o 
  -4   8  14      177.04      131.35     64.84 o 
  -2   8  14      466.17      405.83     49.42 o 
   0   8  14     1056.28     1246.87    223.31 o 
   2   8  14      157.75      100.70     44.33 o 
 -17   1  15      125.65       58.45     29.75 o 
 -15   1  15      143.26      163.38     55.80 o 
 -13   1  15     1075.29     1103.96     74.76 o 
 -11   1  15       97.09      111.10     39.95 o 
  -9   1  15     1541.06     1528.54    106.97 o 
  -7   1  15     2279.46     2345.56     62.32 o 
  -5   1  15     1286.83     1128.83     21.47 o 
  -3   1  15     2410.72     2265.02     39.88 o 
  -1   1  15      862.88      815.44     29.96 o 
   1   1  15     6446.18     6272.85    103.16 o 
   3   1  15     3254.73     3355.43    137.80 o 
   5   1  15       13.76        9.11     11.72 o 
   7   1  15     6966.94     7067.50    142.09 o 
   9   1  15     2501.87     2337.02     78.61 o 
  11   1  15      396.82      361.44     71.20 o 
  13   1  15      337.13      300.66     70.29 o 
 -16   2  15      388.18      272.07     96.91 o 
 -14   2  15       23.42       27.48     21.24 o 
 -12   2  15     7866.13     8548.40    285.63 o 
 -10   2  15      563.63      510.02     60.35 o 
  -8   2  15      846.80      831.71     49.23 o 
  -6   2  15     6676.20     6821.83    179.85 o 
  -4   2  15     3853.74     3634.06     69.83 o 
  -2   2  15     4878.18     4664.45     82.35 o 
   0   2  15     1284.08     1239.42     43.70 o 
   2   2  15     1471.00     1364.38     34.99 o 
   4   2  15     1925.84     2051.80     74.42 o 
   6   2  15      990.42      862.48     61.17 o 
   8   2  15    11052.42    11695.91    363.79 o 
  10   2  15     1584.40     1653.06     62.73 o 
  12   2  15      417.20      292.06     69.51 o 
  14   2  15     1064.28     1111.02    108.61 o 
 -15   3  15     1419.27     1368.06    103.55 o 
 -13   3  15     4503.23     4400.97    278.37 o 
 -11   3  15      179.22      162.04     56.35 o 
  -9   3  15     2722.43     2802.68     95.07 o 
  -7   3  15       55.94       93.68     21.66 o 
  -5   3  15     1892.74     1855.04     63.12 o 
  -3   3  15      176.29      176.70     27.31 o 
  -1   3  15    44414.73    47059.05    942.25 o 
   1   3  15       56.96       47.05     14.99 o 
   3   3  15     3448.32     3409.31    130.46 o 
   5   3  15     5620.33     5833.05    130.30 o 
   7   3  15       85.51      112.80     33.95 o 
   9   3  15       39.97       33.27     16.46 o 
  11   3  15       20.98       32.35     20.33 o 
  13   3  15      427.37      303.48     78.76 o 
 -14   4  15     3512.94     3546.51    155.53 o 
 -12   4  15      652.78      489.14    112.02 o 
 -10   4  15       25.25       55.31     18.70 o 
  -8   4  15     2264.16     2246.38     95.17 o 
  -6   4  15     2518.75     2614.16     96.17 o 
  -4   4  15      396.96      415.36     67.97 o 
  -2   4  15     6382.04     6173.20    162.58 o 
   0   4  15     2685.85     2692.29     83.93 o 
   2   4  15    21602.65    21474.50    563.51 o 
   4   4  15     2407.23     2421.46     99.38 o 
   6   4  15     2981.08     3069.55    101.34 o 
   8   4  15     1271.45     1197.21     76.50 o 
  10   4  15     5826.35     5647.19    261.27 o 
  12   4  15      528.66      442.80     77.28 o 
 -13   5  15      101.08       72.80     35.75 o 
 -11   5  15       38.33       34.99     31.14 o 
  -9   5  15      264.67      208.00     55.02 o 
  -7   5  15        2.35       18.35     13.21 o 
  -5   5  15      300.82      303.97     76.76 o 
  -3   5  15      103.62      159.40     48.20 o 
  -1   5  15      874.88      979.29     80.05 o 
   1   5  15     1637.25     1600.02     64.42 o 
   3   5  15     1659.27     1583.49     97.88 o 
   5   5  15     5616.77     5603.09    177.49 o 
   7   5  15       26.55       16.40     25.18 o 
   9   5  15     2028.35     1896.91     84.27 o 
  11   5  15        0.32       17.14     19.51 o 
 -12   6  15       81.14       68.40     28.10 o 
 -10   6  15     2383.54     2517.71    103.86 o 
  -8   6  15      221.04      237.85     86.43 o 
  -6   6  15       68.96      121.99     34.98 o 
  -4   6  15    11169.11    11984.04    358.50 o 
  -2   6  15     2435.24     2380.05     85.17 o 
   0   6  15       67.27       51.52     22.27 o 
   2   6  15      213.94      184.47     39.79 o 
   4   6  15      493.73      487.52     87.96 o 
   6   6  15     1320.84     1347.38     90.77 o 
   8   6  15        3.23       18.72     17.61 o 
  -9   7  15       19.25       22.17     20.90 o 
  -7   7  15      227.03      211.75     47.24 o 
  -5   7  15       72.70       74.41     20.59 o 
  -3   7  15      147.04       85.20     44.38 o 
  -1   7  15     2249.15     2129.92    123.25 o 
   1   7  15      491.50      554.73     73.63 o 
   3   7  15        6.30       26.48     16.67 o 
   5   7  15     4877.80     5240.08    126.19 o 
  -4   8  15      251.72      179.00     61.48 o 
  -2   8  15       33.39       31.16     16.67 o 
   0   8  15      889.02      941.39     80.12 o 
 -16   0  16     1288.43     1165.61    391.54 o 
 -14   0  16      837.34      871.12    134.88 o 
 -12   0  16     1733.04     1846.35    140.05 o 
 -10   0  16     4105.18     4039.66    267.73 o 
  -8   0  16     1705.15     1544.57     66.93 o 
  -6   0  16     3487.10     3552.90    140.19 o 
  -4   0  16     2912.70     3242.38    138.69 o 
  -2   0  16    35574.40    36386.44    970.34 o 
   0   0  16     3468.85     4391.64    309.96 o 
   2   0  16      506.07      480.99     25.76 o 
   4   0  16    23393.49    23312.78    611.74 o 
   6   0  16     1508.42     1482.72     54.23 o 
   8   0  16      515.94      459.42    132.03 o 
  10   0  16     1400.04     1395.04    126.37 o 
  12   0  16     2474.37     2488.94    227.97 o 
  14   0  16       91.99       49.70     57.52 o 
 -17   1  16        0.05       43.64     23.51 o 
 -15   1  16      200.11      145.89     57.48 o 
 -13   1  16      421.48      401.88    106.08 o 
 -11   1  16    11251.57    11266.73    396.58 o 
  -9   1  16     1873.75     1820.90     71.16 o 
  -7   1  16    16947.06    17698.39    373.79 o 
  -5   1  16     1014.02      900.85     19.38 o 
  -3   1  16     8636.36     9074.22    114.57 o 
  -1   1  16        1.86        7.20      6.51 o 
   1   1  16    35155.29    37847.71    629.88 o 
   3   1  16        1.24        9.87      9.56 o 
   5   1  16     7066.82     7343.46    252.38 o 
   7   1  16     1113.89     1002.39     38.18 o 
   9   1  16       15.49       20.81     16.97 o 
  11   1  16      203.31       92.36     35.22 o 
  13   1  16       90.10       52.04     38.69 o 
 -16   2  16      368.94      305.88     73.76 o 
 -14   2  16        0.95       18.90     27.99 o 
 -12   2  16     2056.62     1973.69    132.57 o 
 -10   2  16     5744.22     5278.69    244.59 o 
  -8   2  16      385.05      402.43     68.94 o 
  -6   2  16       51.72       59.51     20.81 o 
  -4   2  16     1828.26     1750.51     59.64 o 
  -2   2  16     1082.99      974.87     47.04 o 
   0   2  16     6742.84     6659.62    174.61 o 
   2   2  16     1139.72     1108.60     60.56 o 
   4   2  16      391.85      432.29     67.17 o 
   6   2  16      166.27      165.99     27.15 o 
   8   2  16     2076.12     1817.71    112.16 o 
  10   2  16     1740.51     1702.53    107.37 o 
  12   2  16       59.08       39.60     21.66 o 
 -15   3  16        4.43       35.40     30.08 o 
 -13   3  16     6649.94     6271.61    331.03 o 
 -11   3  16       37.08       45.33     26.88 o 
  -9   3  16     2451.12     2236.02     76.42 o 
  -7   3  16      366.06      383.23     77.85 o 
  -5   3  16     4330.07     4511.55    121.67 o 
  -3   3  16     5076.74     5341.91    168.64 o 
  -1   3  16      843.46      770.29     44.46 o 
   1   3  16       49.86       39.30     13.93 o 
   3   3  16     2004.69     1935.43     59.62 o 
   5   3  16     3404.82     3561.13     93.27 o 
   7   3  16     1705.22     1710.88     93.07 o 
   9   3  16      217.95      186.72     33.72 o 
  11   3  16      357.52      431.97     77.68 o 
  13   3  16      810.60      798.10     82.42 o 
 -14   4  16     1568.03     1545.55     96.49 o 
 -12   4  16      142.98      112.40     48.71 o 
 -10   4  16      137.89      136.01     47.22 o 
  -8   4  16      521.00      488.33     49.31 o 
  -6   4  16     8823.38     8596.98    213.22 o 
  -4   4  16     6147.02     6043.10    221.75 o 
  -2   4  16    17319.45    16760.83    328.62 o 
   0   4  16       49.86       36.96     26.60 o 
   2   4  16     6304.19     6011.54    215.99 o 
   4   4  16      251.69      232.24     32.74 o 
   6   4  16      249.52      208.29     45.31 o 
   8   4  16        7.40       27.78     16.21 o 
  10   4  16     3309.21     3332.50    173.57 o 
  12   4  16       49.09       39.39     25.37 o 
 -13   5  16      739.47      723.04    209.95 o 
 -11   5  16     3222.35     3411.88    214.64 o 
  -9   5  16        0.01       36.60     22.55 o 
  -7   5  16       89.33       98.19     38.06 o 
  -5   5  16     2528.35     2648.01    153.76 o 
  -3   5  16      223.55      129.75     50.99 o 
  -1   5  16      575.96      461.26     44.30 o 
   1   5  16      108.13       92.00     25.05 o 
   3   5  16     4913.83     5106.25    235.25 o 
   5   5  16      981.35     1073.02     74.34 o 
   7   5  16      837.24      849.20     54.03 o 
   9   5  16     5738.38     5559.14    179.12 o 
 -12   6  16       46.36       36.15     26.83 o 
 -10   6  16     1024.65      937.47     68.52 o 
  -8   6  16        0.26       21.57     19.78 o 
  -6   6  16        7.80       37.21     30.52 o 
  -4   6  16      146.33      138.89     41.19 o 
  -2   6  16     2190.67     2293.29    101.72 o 
   0   6  16      913.86      922.21     52.55 o 
   2   6  16      312.04      251.98     53.73 o 
   4   6  16     1099.73     1241.88     84.00 o 
   6   6  16      334.74      243.81     69.83 o 
   8   6  16       63.62       64.83     35.86 o 
  -9   7  16      390.52      337.86    135.29 o 
  -7   7  16     3320.72     3629.35    178.74 o 
  -5   7  16      223.78      145.68     46.67 o 
  -3   7  16      311.68      260.08     80.35 o 
  -1   7  16      104.67       84.25     27.05 o 
   1   7  16     3861.90     4205.61    135.74 o 
   3   7  16      622.47      687.50     48.32 o 
   5   7  16      691.39      674.97    129.23 o 
  -2   8  16      838.48      851.72     58.19 o 
 -17   1  17       40.32       67.67     26.42 o 
 -15   1  17       69.79       67.41     47.18 o 
 -13   1  17       11.56       37.28     16.32 o 
 -11   1  17       91.81      105.08     29.63 o 
  -9   1  17     4087.31     4097.41    131.83 o 
  -7   1  17      392.37      354.05     32.03 o 
  -5   1  17      242.77      307.61     23.00 o 
  -3   1  17     6686.79     6567.51     83.50 o 
  -1   1  17      130.93       77.79     13.89 o 
   1   1  17      717.97      469.84     93.20 o 
   3   1  17      889.05      904.17     29.24 o 
   5   1  17     3157.97     3109.63    102.37 o 
   7   1  17      947.81      972.32     77.07 o 
   9   1  17        7.68       18.49     20.10 o 
  11   1  17     2185.65     2193.63    115.05 o 
  13   1  17      119.07       97.19     36.83 o 
 -16   2  17      748.12      591.83     82.15 o 
 -14   2  17     1126.77     1355.47    133.40 o 
 -12   2  17      753.34      743.88     53.44 o 
 -10   2  17     1019.40      798.36     50.95 o 
  -8   2  17     8115.67     8158.45    230.77 o 
  -6   2  17       89.22       99.08     20.51 o 
  -4   2  17        3.67       16.40     11.96 o 
  -2   2  17     1470.04     1462.54     28.42 o 
   0   2  17     5273.11     5503.56    143.13 o 
   2   2  17     3164.76     3151.57     78.05 o 
   4   2  17       63.72       53.61     14.98 o 
   6   2  17      449.68      496.56     48.14 o 
   8   2  17     7384.87     7943.02    354.58 o 
  10   2  17      921.86      833.51     78.51 o 
  12   2  17       56.57       38.20     22.43 o 
 -15   3  17        2.07       24.00     30.53 o 
 -13   3  17      490.92      442.74    103.27 o 
 -11   3  17     1276.60     1140.77    101.11 o 
  -9   3  17    11294.27    11804.10    406.90 o 
  -7   3  17     2290.49     2428.16     74.49 o 
  -5   3  17    18094.81    19081.33    612.34 o 
  -3   3  17     1645.94     1615.75     52.97 o 
  -1   3  17      804.85      764.34    100.07 o 
   1   3  17      112.72       78.83     26.56 o 
   3   3  17     5486.42     5706.09    121.05 o 
   5   3  17      100.42       72.56     24.78 o 
   7   3  17      545.81      491.64     84.92 o 
   9   3  17     2628.96     2597.03    128.20 o 
  11   3  17       29.63       30.97     16.92 o 
 -14   4  17     1750.49     1913.43    150.16 o 
 -12   4  17       70.55       40.93     44.64 o 
 -10   4  17      523.46      557.21    107.40 o 
  -8   4  17        7.73       38.22     20.87 o 
  -6   4  17      338.53      318.76     59.28 o 
  -4   4  17     1652.12     1606.68     57.69 o 
  -2   4  17     3225.09     3160.40     90.05 o 
   0   4  17     9604.85     9999.60    210.89 o 
   2   4  17        8.80       21.85     21.81 o 
   4   4  17      215.60      187.10     34.89 o 
   6   4  17     3325.97     3632.17    154.47 o 
   8   4  17        1.06       21.51     19.02 o 
  10   4  17      129.18      126.95     40.87 o 
 -13   5  17       57.71       68.19     34.62 o 
 -11   5  17      873.41      775.62    147.85 o 
  -9   5  17      102.37       68.94     20.98 o 
  -7   5  17      258.78      210.56     58.01 o 
  -5   5  17     2078.50     2103.72    127.32 o 
  -3   5  17      540.95      537.90     53.52 o 
  -1   5  17      776.48      864.33     71.78 o 
   1   5  17      728.92      672.87     51.64 o 
   3   5  17       57.22       29.77     19.84 o 
   5   5  17        6.58       19.84     22.16 o 
   7   5  17      851.29      894.61     70.19 o 
   9   5  17      438.80      303.88     70.47 o 
 -10   6  17     1480.95     1646.27    116.32 o 
  -8   6  17     2908.22     3296.42    208.63 o 
  -6   6  17      887.99      937.40    136.27 o 
  -4   6  17      343.22      299.11     63.62 o 
  -2   6  17      472.27      449.34    105.71 o 
   0   6  17     9437.71     9818.33    436.56 o 
   2   6  17        0.98       22.06     15.31 o 
   4   6  17       21.49       32.78     20.03 o 
   6   6  17     2651.62     2709.92    111.51 o 
   8   6  17       81.84       82.35     47.22 o 
  -7   7  17       66.02       49.80     32.14 o 
  -5   7  17      221.18      134.38     74.76 o 
  -3   7  17      608.00      540.12     71.04 o 
  -1   7  17      853.16      838.04     62.58 o 
   1   7  17      152.66       97.56     38.00 o 
   3   7  17       37.83       36.43     29.97 o 
   5   7  17       40.90       32.14     21.60 o 
 -16   0  18      456.30      322.45    159.48 o 
 -14   0  18      214.40      275.75    148.99 o 
 -12   0  18     5940.81     6524.02    586.72 o 
 -10   0  18     1883.53     1736.20     94.26 o 
  -8   0  18     2673.63     2739.95    109.57 o 
  -6   0  18     3868.86     4150.21    137.00 o 
  -4   0  18     3873.34     4065.27    183.87 o 
  -2   0  18     7025.28     7404.14    250.90 o 
   0   0  18     2366.15     2981.37    332.91 o 
   2   0  18     9954.19    10910.17    294.72 o 
   4   0  18      108.98      130.43     30.81 o 
   6   0  18     6425.53     5923.77    221.26 o 
   8   0  18     7199.83     7519.17    297.70 o 
  10   0  18     5952.53     5935.23    386.79 o 
  12   0  18      102.47       58.89     30.97 o 
 -15   1  18       47.56       62.33     32.46 o 
 -13   1  18     2124.60     2202.61    136.29 o 
 -11   1  18      134.79      119.30     34.88 o 
  -9   1  18      115.34      156.64     39.48 o 
  -7   1  18     2529.17     2557.59     97.60 o 
  -5   1  18     9123.79     9174.07    216.71 o 
  -3   1  18     1822.54     1686.53     43.94 o 
  -1   1  18    24498.51    25754.72    523.03 o 
   1   1  18      911.11      914.82     49.40 o 
   3   1  18     4298.14     4642.37    100.68 o 
   5   1  18       12.30       13.17     11.24 o 
   7   1  18     1241.20     1267.32     60.13 o 
   9   1  18        2.38       38.87     20.39 o 
  11   1  18     2592.37     2806.18    141.72 o 
  13   1  18       17.49       33.23     24.53 o 
 -16   2  18     2055.84     2100.71    158.10 o 
 -14   2  18     2222.05     2464.39    169.14 o 
 -12   2  18      113.73      130.16     35.34 o 
 -10   2  18      421.54      419.24     72.13 o 
  -8   2  18     2756.07     3001.96    124.12 o 
  -6   2  18     3841.36     3782.13    105.11 o 
  -4   2  18      443.41      466.83     28.80 o 
  -2   2  18       35.00       29.18     11.56 o 
   0   2  18     3577.62     3420.58    123.24 o 
   2   2  18     3711.69     3588.77     86.50 o 
   4   2  18     2614.48     2610.28     69.19 o 
   6   2  18        0.64        1.67     14.75 o 
   8   2  18       28.27       36.07     16.71 o 
  10   2  18     3719.49     3790.21    143.28 o 
  12   2  18     1395.33     1344.59     69.60 o 
 -15   3  18      135.56       78.13     62.63 o 
 -13   3  18      819.46      847.65    146.70 o 
 -11   3  18       88.79       47.73     34.15 o 
  -9   3  18     2980.99     3146.20    156.08 o 
  -7   3  18       14.25       34.57     17.54 o 
  -5   3  18      158.43      180.01     38.65 o 
  -3   3  18      230.05      204.25     39.84 o 
  -1   3  18      107.03       79.30     25.49 o 
   1   3  18     5300.45     4976.60    135.76 o 
   3   3  18        1.12       11.45     11.71 o 
   5   3  18      476.83      421.06     57.81 o 
   7   3  18     1404.52     1400.85     54.19 o 
   9   3  18     3218.88     3322.38    123.04 o 
  11   3  18      245.05      205.34     51.64 o 
 -14   4  18      629.80      467.22    128.36 o 
 -12   4  18      721.02      572.36     76.92 o 
 -10   4  18    11555.33    13136.36    874.15 o 
  -8   4  18      346.31      368.34     78.54 o 
  -6   4  18     1268.62     1344.80     56.49 o 
  -4   4  18      153.82      118.35     35.11 o 
  -2   4  18     5334.13     4811.25    156.84 o 
   0   4  18     1264.31     1252.44    143.05 o 
   2   4  18     7620.66     7336.19    244.71 o 
   4   4  18     1497.05     1517.19     88.59 o 
   6   4  18     3239.69     3033.18    107.68 o 
   8   4  18       24.14       46.22     22.26 o 
  10   4  18      577.91      401.93    102.11 o 
 -13   5  18       35.31       29.52     19.45 o 
 -11   5  18      288.33      257.76     87.96 o 
  -9   5  18      882.68      892.59    122.77 o 
  -7   5  18     3702.41     3873.55    249.17 o 
  -5   5  18      660.98      732.18     51.89 o 
  -3   5  18      484.28      501.01    143.98 o 
  -1   5  18     9569.05    10011.56    279.42 o 
   1   5  18       48.93       35.29     15.04 o 
   3   5  18        0.05       34.54     16.41 o 
   5   5  18     1517.68     1667.21    110.39 o 
   7   5  18     1078.98     1226.49    108.65 o 
   9   5  18       11.05       48.37     26.74 o 
 -10   6  18      868.00     1031.97    184.63 o 
  -8   6  18       97.64       97.09     33.52 o 
  -6   6  18       76.35       27.79     29.83 o 
  -4   6  18        8.12       15.31     20.64 o 
  -2   6  18       85.74       39.21     26.39 o 
   0   6  18       10.76       26.22     27.11 o 
   2   6  18      297.48      244.60     59.37 o 
   4   6  18      921.16      913.49     89.04 o 
   6   6  18        7.67       18.27     26.04 o 
   8   6  18      396.80      450.43    109.32 o 
  -7   7  18       47.29       34.52     32.87 o 
  -5   7  18       12.86       25.79     12.66 o 
  -3   7  18     1254.96     1317.78     79.27 o 
  -1   7  18      206.63      257.53     71.15 o 
   1   7  18       81.25       52.44     27.60 o 
   3   7  18       33.95       52.98     28.24 o 
   5   7  18      438.69      395.02    112.64 o 
 -15   1  19       34.99       47.59     34.64 o 
 -13   1  19      196.63      218.15     84.42 o 
 -11   1  19     1043.98     1003.25     63.77 o 
  -9   1  19       93.91       69.97     33.54 o 
  -7   1  19      281.82      352.64     62.14 o 
  -5   1  19     1132.15     1027.60     31.15 o 
  -3   1  19      222.55      243.58     21.41 o 
  -1   1  19      118.69      139.29     38.19 o 
   1   1  19     9914.73    10386.31    199.91 o 
   3   1  19      158.83      145.15     32.41 o 
   5   1  19       26.44       24.36     17.53 o 
   7   1  19      830.49      828.37     53.06 o 
   9   1  19       16.21       19.74     18.03 o 
  11   1  19       99.88       82.80     38.74 o 
  13   1  19      160.47       81.18     53.56 o 
 -16   2  19       15.43       14.02     27.10 o 
 -14   2  19     1955.89     2056.52    158.85 o 
 -12   2  19       17.21        7.33     24.43 o 
 -10   2  19     1933.42     1950.27    130.94 o 
  -8   2  19    15786.09    16684.38    798.43 o 
  -6   2  19      285.99      310.07     55.56 o 
  -4   2  19      496.63      464.31     32.90 o 
  -2   2  19     1100.08     1065.38     31.17 o 
   0   2  19       20.73       34.10     10.98 o 
   2   2  19     1476.41     1489.46     59.02 o 
   4   2  19      344.91      324.64     55.61 o 
   6   2  19     4053.92     3577.55    141.50 o 
   8   2  19        0.99        6.07     17.95 o 
  10   2  19      543.11      474.47    123.62 o 
  12   2  19     3387.54     3512.39    200.50 o 
 -15   3  19       95.34      100.99     45.77 o 
 -13   3  19     1727.54     1813.89    141.60 o 
 -11   3  19     1407.75     1479.42     80.65 o 
  -9   3  19      544.18      516.53     97.82 o 
  -7   3  19      238.61      230.67     54.54 o 
  -5   3  19     2087.02     2133.36     68.67 o 
  -3   3  19     4048.08     4106.02    129.12 o 
  -1   3  19      885.92      808.02     39.43 o 
   1   3  19    19268.85    19418.67    476.12 o 
   3   3  19      365.04      477.55     54.92 o 
   5   3  19     3278.47     3303.53    104.51 o 
   7   3  19      353.76      246.49     62.24 o 
   9   3  19       98.79       56.49     24.55 o 
  11   3  19       25.03       28.11     20.69 o 
 -14   4  19      458.72      324.74    101.04 o 
 -12   4  19      962.81      839.40     61.05 o 
 -10   4  19     6126.81     6253.02    334.00 o 
  -8   4  19      478.44      475.27     93.07 o 
  -6   4  19      130.32      123.73     39.89 o 
  -4   4  19     5565.34     5615.23    211.43 o 
  -2   4  19     6248.70     5707.03    215.04 o 
   0   4  19     3499.72     3733.84    140.04 o 
   2   4  19        7.27        1.15     21.61 o 
   4   4  19      209.80      189.13     40.16 o 
   6   4  19      112.46      116.43     30.55 o 
   8   4  19     1250.79     1233.14     87.69 o 
  10   4  19     1134.52     1163.83     92.11 o 
 -13   5  19      237.60      122.89     59.02 o 
 -11   5  19      448.73      329.28     53.41 o 
  -9   5  19      571.42      551.61     74.39 o 
  -7   5  19      532.99      457.19    109.74 o 
  -5   5  19     1718.59     1570.43    123.43 o 
  -3   5  19     1342.15     1288.55     68.47 o 
  -1   5  19      295.30      229.69     66.06 o 
   1   5  19     1229.02     1246.67     64.37 o 
   3   5  19       25.95       17.69     20.86 o 
   5   5  19      463.14      405.72     67.41 o 
   7   5  19        3.16       19.73     19.17 o 
   9   5  19      251.62      197.02     67.76 o 
 -10   6  19      808.87      553.26    214.92 o 
  -8   6  19      443.83      425.45    107.53 o 
  -6   6  19     3398.47     3734.61    276.13 o 
  -4   6  19     2408.70     2638.73    147.61 o 
  -2   6  19      319.86      275.47     63.73 o 
   0   6  19      148.50      175.72     43.83 o 
   2   6  19     3377.37     3258.07    158.17 o 
   4   6  19     5437.95     6023.29    318.97 o 
   6   6  19       76.24       60.85     25.06 o 
  -7   7  19      557.45      517.66    180.59 o 
  -5   7  19      461.17      409.37     48.49 o 
  -3   7  19       38.28       58.18     25.56 o 
  -1   7  19       43.79       45.53     24.01 o 
   1   7  19      601.96      615.30     48.40 o 
   3   7  19     2323.10     2431.25    149.32 o 
 -16   0  20      745.73      702.08    389.66 o 
 -14   0  20      237.38      234.56    105.87 o 
 -12   0  20     1257.89     1228.75    145.56 o 
 -10   0  20     2082.23     2314.68    132.25 o 
  -8   0  20    31256.50    31800.46    833.74 o 
  -6   0  20        2.46       19.66     18.84 o 
  -4   0  20      157.99      131.98     22.53 o 
  -2   0  20        2.56       27.39     11.65 o 
   0   0  20     3835.06     4016.39    110.90 o 
   2   0  20    35559.35    38402.88    535.28 o 
   4   0  20       85.62       61.97     24.91 o 
   6   0  20     2431.58     2600.66    140.21 o 
   8   0  20     3073.19     3020.81    205.47 o 
  10   0  20    12834.24    12436.30    294.10 o 
  12   0  20      248.82      206.34     99.12 o 
 -15   1  20       43.52       36.59     24.84 o 
 -13   1  20        5.44        5.92     18.67 o 
 -11   1  20      616.47      509.80    120.16 o 
  -9   1  20     7374.48     7754.08    366.94 o 
  -7   1  20     4415.38     4316.54    146.74 o 
  -5   1  20     3246.29     3215.56     97.02 o 
  -3   1  20      512.11      467.60     20.74 o 
  -1   1  20     4553.00     4480.46     88.95 o 
   1   1  20     1258.43     1327.77     56.56 o 
   3   1  20    14831.99    15589.89    595.62 o 
   5   1  20     4806.48     4507.47    127.42 o 
   7   1  20     3370.40     3044.75    163.30 o 
   9   1  20      253.38      195.28     51.77 o 
  11   1  20       18.98       39.50     23.97 o 
 -16   2  20       60.58       35.21     32.70 o 
 -14   2  20     1155.69     1187.03    105.19 o 
 -12   2  20     4743.33     4659.81    260.89 o 
 -10   2  20      165.01       93.78     32.42 o 
  -8   2  20     2850.93     2793.01    146.84 o 
  -6   2  20     2499.17     2616.13     74.30 o 
  -4   2  20     9446.90     9458.84    228.26 o 
  -2   2  20     2816.02     2945.91     82.25 o 
   0   2  20      179.48      174.94     28.26 o 
   2   2  20      174.04      188.21     39.77 o 
   4   2  20     5248.05     5493.82    157.64 o 
   6   2  20     3428.48     3267.03     98.07 o 
   8   2  20      546.35      557.99     65.50 o 
  10   2  20       46.35       60.52     25.83 o 
  12   2  20      239.74      242.96     72.98 o 
 -15   3  20      183.26       99.75     52.03 o 
 -13   3  20      106.00      106.39     47.14 o 
 -11   3  20      297.17      221.10     68.42 o 
  -9   3  20      151.87      157.72     39.65 o 
  -7   3  20        0.07       19.86     18.59 o 
  -5   3  20      432.07      363.50     78.99 o 
  -3   3  20        5.19        1.09     22.30 o 
  -1   3  20       54.20       56.22     18.55 o 
   1   3  20      257.17      224.60     68.96 o 
   3   3  20       28.79       20.12     12.88 o 
   5   3  20     2286.54     2296.80     85.43 o 
   7   3  20        9.01       21.57     18.84 o 
   9   3  20      141.25      113.68     41.86 o 
  11   3  20      644.67      358.94    137.40 o 
 -14   4  20       33.56       37.72     23.64 o 
 -12   4  20      588.03      453.86    155.37 o 
 -10   4  20      134.97       74.52     49.37 o 
  -8   4  20      641.33      646.45    140.58 o 
  -6   4  20     8823.57     8791.94    287.29 o 
  -4   4  20       12.69       35.37     23.96 o 
  -2   4  20      129.10       38.64     23.25 o 
   0   4  20     3798.14     3877.99    144.74 o 
   2   4  20       35.16       33.12     19.82 o 
   4   4  20      524.83      463.85     75.79 o 
   6   4  20       25.47       48.17     20.18 o 
   8   4  20       79.54      106.22     35.18 o 
  10   4  20       69.78       44.74     34.98 o 
 -13   5  20      181.53       88.25     51.83 o 
 -11   5  20      154.22      168.19     61.96 o 
  -9   5  20     1853.44     1894.21    170.02 o 
  -7   5  20      237.72      151.61     44.02 o 
  -5   5  20       33.83       17.58     41.71 o 
  -3   5  20        0.16       -7.06     32.57 o 
  -1   5  20        0.47        6.63     17.10 o 
   1   5  20      878.17      860.66     61.85 o 
   3   5  20     3577.23     4059.24    202.88 o 
   5   5  20     2745.79     2659.44    143.34 o 
   7   5  20        0.47       19.40     21.85 o 
   9   5  20     1449.21     1513.23     99.45 o 
 -10   6  20      116.69      124.33     71.21 o 
  -8   6  20      622.33      520.71    130.42 o 
  -6   6  20      950.47      947.25     82.24 o 
  -4   6  20      528.04      544.57     79.61 o 
  -2   6  20      129.05      111.11     41.69 o 
   0   6  20     1553.35     1683.58    135.00 o 
   2   6  20      200.40      152.43     39.40 o 
   4   6  20        2.82      -25.32     28.45 o 
   6   6  20      290.28      224.08     81.21 o 
  -7   7  20      329.08      241.11     87.62 o 
  -5   7  20      242.35      201.24     71.62 o 
  -3   7  20        9.07        8.16     20.15 o 
  -1   7  20       81.39       42.29     25.92 o 
   1   7  20        2.53       22.64     20.78 o 
   3   7  20       84.78       54.76     22.09 o 
 -15   1  21      325.25      229.34     97.31 o 
 -13   1  21        1.87       20.20     19.00 o 
 -11   1  21       51.70       58.93     20.28 o 
  -9   1  21     2366.79     2230.53     78.39 o 
  -7   1  21     5461.59     5518.70    201.55 o 
  -5   1  21     7973.40     8019.03    325.79 o 
  -3   1  21      362.54      363.58     20.25 o 
  -1   1  21     7554.75     7515.27    194.10 o 
   1   1  21       11.23       16.84     11.37 o 
   3   1  21     5944.50     6207.32    294.53 o 
   5   1  21      877.68      761.23    121.15 o 
   7   1  21     6241.39     6013.12    269.62 o 
   9   1  21        1.71       17.39     26.09 o 
  11   1  21     2482.10     2410.43     94.79 o 
 -16   2  21     2497.07     2730.58    150.69 o 
 -14   2  21      701.53      786.95    136.43 o 
 -12   2  21     2481.16     2457.27    145.58 o 
 -10   2  21       86.74       49.97     26.25 o 
  -8   2  21      619.44      571.97    133.48 o 
  -6   2  21      111.77      129.25     24.04 o 
  -4   2  21    11936.87    12340.04    318.95 o 
  -2   2  21      136.08      111.07     31.21 o 
   0   2  21      360.73      296.28     66.05 o 
   2   2  21    12430.16    13279.55    256.63 o 
   4   2  21      545.41      523.25     41.19 o 
   6   2  21      333.81      377.87     43.71 o 
   8   2  21     1307.59     1488.74    163.18 o 
  10   2  21        4.49       33.39     17.06 o 
  12   2  21      203.23      227.17     61.23 o 
 -15   3  21     2254.00     2254.42    129.40 o 
 -13   3  21        0.33       38.33     14.78 o 
 -11   3  21       45.51       33.19     21.94 o 
  -9   3  21       93.20      176.64     67.35 o 
  -7   3  21     6551.13     6545.00    251.27 o 
  -5   3  21     8697.47     8863.23    398.15 o 
  -3   3  21     4118.54     3856.07    184.91 o 
  -1   3  21     2115.83     2057.98     50.29 o 
   1   3  21      745.11      677.14     42.81 o 
   3   3  21     2193.30     2213.85     76.77 o 
   5   3  21     4593.95     4871.19    197.08 o 
   7   3  21     6715.41     6582.19    282.17 o 
   9   3  21     2574.69     2642.03    136.65 o 
  11   3  21      518.43      489.23     86.22 o 
 -14   4  21      353.19      328.38    119.72 o 
 -12   4  21       75.52       59.80     23.13 o 
 -10   4  21       77.86       54.78     25.53 o 
  -8   4  21     1778.03     1748.92     95.35 o 
  -6   4  21     7476.50     7215.61    367.68 o 
  -4   4  21      529.15      368.12     85.30 o 
  -2   4  21      724.12      767.97    153.28 o 
   0   4  21      603.81      663.91     57.94 o 
   2   4  21      328.17      247.75     67.17 o 
   4   4  21     3529.34     3385.91    166.55 o 
   6   4  21        6.47       35.22     22.11 o 
   8   4  21        0.23       63.41     19.16 o 
  10   4  21     2098.53     2066.03    114.67 o 
 -11   5  21        0.17       10.88     20.20 o 
  -9   5  21     2228.25     1985.69    169.66 o 
  -7   5  21      333.31      326.02     78.18 o 
  -5   5  21     1840.55     1833.96    118.83 o 
  -3   5  21     1382.83     1198.61     72.21 o 
  -1   5  21     1226.17     1167.81     97.81 o 
   1   5  21     1417.71     1258.81    109.96 o 
   3   5  21      506.98      464.52     89.23 o 
   5   5  21      472.15      374.32     75.13 o 
   7   5  21      983.95      903.69     90.41 o 
 -10   6  21     2547.82     2403.78    160.72 o 
  -8   6  21      387.92      369.12    117.86 o 
  -6   6  21        0.01        9.03     28.34 o 
  -4   6  21        4.12       24.29     24.36 o 
  -2   6  21     5540.51     5729.33    314.32 o 
   0   6  21      788.48      892.74    117.35 o 
   2   6  21      366.96      364.33     63.34 o 
   4   6  21     4224.03     4553.62    147.42 o 
   6   6  21     2761.29     2952.05    133.61 o 
  -5   7  21      108.49       98.35     47.62 o 
  -3   7  21      117.38       90.95     46.27 o 
  -1   7  21      135.52       79.28     30.78 o 
   1   7  21       35.13       43.65     28.25 o 
 -16   0  22      873.78      588.31    364.82 o 
 -14   0  22    10822.57     8960.65    906.35 o 
 -12   0  22      273.61      431.17    221.52 o 
 -10   0  22       84.48       75.05     76.91 o 
  -8   0  22     9229.68     9619.69    753.45 o 
  -6   0  22     3358.66     3274.62    112.99 o 
  -4   0  22     2847.48     2590.77    187.57 o 
  -2   0  22      381.63      443.52     33.52 o 
   0   0  22     2105.42     2260.89     74.27 o 
   2   0  22      681.08      725.24     79.82 o 
   4   0  22      307.60      333.70     89.98 o 
   6   0  22    19614.47    20953.67    948.84 o 
   8   0  22       95.04       99.29     48.43 o 
  10   0  22      753.74      741.92     86.97 o 
  12   0  22     3975.78     4441.21    266.56 o 
 -15   1  22     1127.16     1108.10    101.75 o 
 -13   1  22       17.58       19.73     22.77 o 
 -11   1  22      213.37      236.00     61.90 o 
  -9   1  22     2969.35     2958.76    122.89 o 
  -7   1  22      117.80      117.79     31.82 o 
  -5   1  22    12030.13    11787.75    325.19 o 
  -3   1  22    12843.20    13874.69    352.25 o 
  -1   1  22     7253.44     6864.55    178.54 o 
   1   1  22     7968.53     8431.79    180.69 o 
   3   1  22     3921.42     3803.18    168.02 o 
   5   1  22      953.74      999.20     49.00 o 
   7   1  22     6220.31     5955.34    244.62 o 
   9   1  22      978.21     1018.65     57.50 o 
  11   1  22     3029.25     3094.34    119.12 o 
 -14   2  22      807.85      829.94     87.56 o 
 -12   2  22      414.32      329.86     81.36 o 
 -10   2  22     3496.22     3645.95    211.57 o 
  -8   2  22     2844.73     2852.93    127.11 o 
  -6   2  22       13.32       10.52     14.44 o 
  -4   2  22      363.37      321.00     74.75 o 
  -2   2  22     9052.82     9521.34    235.10 o 
   0   2  22    10616.33    10982.76    287.09 o 
   2   2  22       51.93       44.81     18.93 o 
   4   2  22       29.58       22.44     11.21 o 
   6   2  22     1471.26     1479.65     73.17 o 
   8   2  22     5488.06     5673.40    210.62 o 
  10   2  22      409.81      351.72    102.89 o 
 -15   3  22      890.81      930.74    194.70 o 
 -13   3  22      210.91      209.08     77.62 o 
 -11   3  22      719.02      685.66    100.52 o 
  -9   3  22      453.23      486.01     73.99 o 
  -7   3  22     1294.74     1238.63    103.83 o 
  -5   3  22     1322.94     1274.93     55.29 o 
  -3   3  22       16.83        8.60     24.59 o 
  -1   3  22      246.40      218.36     50.49 o 
   1   3  22      451.90      479.31     48.36 o 
   3   3  22      340.72      322.59     55.41 o 
   5   3  22      249.37      204.81     44.79 o 
   7   3  22       14.66       31.58     12.73 o 
   9   3  22       30.11       23.93     22.08 o 
  11   3  22       27.14       27.41     23.79 o 
 -12   4  22      230.31      133.90     38.98 o 
 -10   4  22      474.43      490.78    140.36 o 
  -8   4  22      642.22      586.75    125.05 o 
  -6   4  22       77.44       64.87     26.12 o 
  -4   4  22      224.05      203.25     56.74 o 
  -2   4  22     3307.00     3412.09    130.39 o 
   0   4  22       10.84       25.32     18.98 o 
   2   4  22      526.59      517.19     63.41 o 
   4   4  22     3099.23     3317.26    166.52 o 
   6   4  22      677.34      564.71    105.63 o 
   8   4  22       75.03       51.36     20.70 o 
 -11   5  22      124.96      181.93     50.02 o 
  -9   5  22       67.44       64.61     35.42 o 
  -7   5  22      164.43      121.23     41.71 o 
  -5   5  22     6042.56     6434.54    348.98 o 
  -3   5  22     4401.57     4468.40    238.82 o 
  -1   5  22      550.53      575.91    119.55 o 
   1   5  22     4924.22     5427.67    251.27 o 
   3   5  22       49.34       39.85     31.82 o 
   5   5  22      606.36      366.92     64.89 o 
   7   5  22      353.73      210.98     91.50 o 
 -10   6  22      951.13     1048.89    307.00 o 
  -8   6  22     1021.22      858.97    140.18 o 
  -6   6  22      250.65      114.43     46.36 o 
  -4   6  22       97.96      102.55     26.97 o 
  -2   6  22     1756.11     1656.55    112.79 o 
   0   6  22       61.55       33.14     33.55 o 
   2   6  22       50.87       45.29     24.86 o 
   4   6  22      690.43      521.72    155.91 o 
  -5   7  22      226.77      174.78     74.65 o 
  -3   7  22     1568.50     1609.01     88.99 o 
  -1   7  22      285.46      183.66     86.44 o 
   1   7  22      676.30      752.35     94.80 o 
 -13   1  23     2811.67     2754.50    180.28 o 
 -11   1  23      235.37      228.08     50.34 o 
  -9   1  23      840.90      756.43     58.66 o 
  -7   1  23       25.10       31.35     19.56 o 
  -5   1  23     5564.46     5422.17    151.60 o 
  -3   1  23     6013.41     5944.42    144.22 o 
  -1   1  23     8078.79     8484.91    184.02 o 
   1   1  23        1.95       12.05     11.24 o 
   3   1  23    11677.62    11655.42    320.57 o 
   5   1  23        1.07       21.79     16.02 o 
   7   1  23     1289.79     1330.26     77.95 o 
   9   1  23       31.35       19.25     31.16 o 
  11   1  23      617.45      449.38    165.43 o 
 -14   2  23     1419.24     1400.31    165.43 o 
 -12   2  23     8561.34     8745.10    449.50 o 
 -10   2  23      348.63      379.46     85.69 o 
  -8   2  23     7087.08     7694.08    249.56 o 
  -6   2  23      889.70      925.87     46.20 o 
  -4   2  23       14.32       11.24     23.76 o 
  -2   2  23        0.26        4.42     21.51 o 
   0   2  23     7944.09     8093.54    235.57 o 
   2   2  23     7269.15     7554.66    233.71 o 
   4   2  23       93.60       86.62     28.76 o 
   6   2  23      225.72      161.88     35.27 o 
   8   2  23     1261.44     1218.26    118.91 o 
  10   2  23     2889.81     2880.73    123.11 o 
 -13   3  23      365.12      259.11     83.43 o 
 -11   3  23     2288.64     2367.86    154.17 o 
  -9   3  23     1928.77     1797.48    134.17 o 
  -7   3  23        2.59       21.45     17.36 o 
  -5   3  23       15.38       42.20     24.09 o 
  -3   3  23      686.75      723.33     51.91 o 
  -1   3  23    11361.02    11682.71    401.88 o 
   1   3  23      153.91      109.39     26.31 o 
   3   3  23     5730.72     6442.31    292.39 o 
   5   3  23      269.43      317.50     66.95 o 
   7   3  23       68.65       67.27     23.31 o 
   9   3  23      232.23      173.63     69.99 o 
 -12   4  23     3861.87     4182.44    162.89 o 
 -10   4  23        9.45       36.62     27.43 o 
  -8   4  23      519.56      381.21    143.09 o 
  -6   4  23     3431.14     3608.13    134.81 o 
  -4   4  23     2563.94     2476.10    146.15 o 
  -2   4  23     1375.80     1266.99     86.39 o 
   0   4  23       21.22       46.66     24.76 o 
   2   4  23        1.76        8.43      9.40 o 
   4   4  23     1271.27     1361.83     89.70 o 
   6   4  23     2673.26     2713.41    176.43 o 
   8   4  23     3863.37     4033.81    142.28 o 
 -11   5  23        7.64       85.85     52.25 o 
  -9   5  23      530.05      466.90    137.76 o 
  -7   5  23      165.67      128.96     40.74 o 
  -5   5  23      914.87      828.39    106.97 o 
  -3   5  23      204.50      171.87     44.68 o 
  -1   5  23     1567.33     1540.84    133.07 o 
   1   5  23       22.46       -7.83     30.74 o 
   3   5  23     2825.78     2849.28    150.76 o 
   5   5  23     1706.96     1506.50    108.04 o 
   7   5  23      322.11      240.35     81.67 o 
  -8   6  23      956.49      851.40    201.92 o 
  -6   6  23     3674.43     3894.75    160.99 o 
  -4   6  23      201.51      164.05     44.23 o 
  -2   6  23       35.60       20.58     20.23 o 
   0   6  23     2634.98     2747.15    139.22 o 
   2   6  23     2804.77     2918.76    128.25 o 
   4   6  23       10.85       21.36     20.23 o 
  -3   7  23     3049.94     3004.20    146.60 o 
  -1   7  23      171.68      140.60     64.94 o 
 -14   0  24       85.01      103.62     58.98 o 
 -12   0  24     3101.59     2924.55    347.64 o 
 -10   0  24    15489.79    15456.11    524.89 o 
  -8   0  24     2039.68     1914.16    238.33 o 
  -6   0  24     1709.23     1749.03     60.81 o 
  -4   0  24    16411.17    17522.59    609.23 o 
  -2   0  24       35.05       28.56     15.33 o 
   0   0  24      636.12      588.40     91.90 o 
   2   0  24     5073.31     4941.04    184.14 o 
   4   0  24      556.65      635.11    141.63 o 
   6   0  24       51.42       45.37     33.70 o 
   8   0  24     1113.76     1123.59    190.95 o 
  10   0  24     9067.85     9510.39    390.69 o 
 -15   1  24      186.02      146.25     66.39 o 
 -13   1  24     1354.44     1280.99    157.11 o 
 -11   1  24     1135.13     1135.34     88.90 o 
  -9   1  24      732.74      709.32     84.81 o 
  -7   1  24     8269.19     9056.08    321.22 o 
  -5   1  24        1.89       32.14     26.31 o 
  -3   1  24     3976.44     4104.63    155.72 o 
  -1   1  24     3430.41     3364.93    102.95 o 
   1   1  24     6972.72     6887.60    158.85 o 
   3   1  24       71.73       67.43     25.31 o 
   5   1  24     3696.62     3918.36    180.83 o 
   7   1  24     1074.93      942.95     99.91 o 
   9   1  24      181.58      167.41     42.02 o 
  11   1  24        9.91       21.40     29.68 o 
 -14   2  24      117.13      123.54     39.06 o 
 -12   2  24      354.80      196.36     96.09 o 
 -10   2  24      450.59      390.78     96.23 o 
  -8   2  24       47.71       63.31     34.18 o 
  -6   2  24     5571.59     5597.94    251.96 o 
  -4   2  24     3165.11     2844.84     99.24 o 
  -2   2  24      435.06      443.86     96.62 o 
   0   2  24      125.84       77.13     27.80 o 
   2   2  24     1729.56     1789.29     68.72 o 
   4   2  24     5718.55     5794.88    234.42 o 
   6   2  24      398.62      352.43     91.94 o 
   8   2  24       93.64       52.47     28.53 o 
  10   2  24      201.53      137.91     49.96 o 
 -13   3  24     1052.33     1058.69    145.93 o 
 -11   3  24      428.66      197.18     81.10 o 
  -9   3  24      134.74      110.98     41.17 o 
  -7   3  24        4.42       21.97     11.35 o 
  -5   3  24       71.33       52.95     31.97 o 
  -3   3  24     1477.23     1421.70     90.66 o 
  -1   3  24      129.41      111.98     41.31 o 
   1   3  24        0.12       20.88     18.05 o 
   3   3  24      129.97       53.96     36.75 o 
   5   3  24      423.94      344.87     65.68 o 
   7   3  24     1904.21     1761.93    126.25 o 
   9   3  24      172.58       71.25     34.28 o 
 -12   4  24      451.26      321.64    169.11 o 
 -10   4  24      625.52      688.97     97.00 o 
  -8   4  24      364.10      434.16    120.29 o 
  -6   4  24       31.17       34.64     20.37 o 
  -4   4  24      904.45      990.95    157.84 o 
  -2   4  24     5115.26     5221.65    200.32 o 
   0   4  24      102.22      105.27     34.76 o 
   2   4  24      169.88      173.68     54.41 o 
   4   4  24     1458.84     1388.72     87.58 o 
   6   4  24      893.24      954.70     92.43 o 
   8   4  24        0.61      -12.44     22.33 o 
 -11   5  24     1709.18     1711.21    120.57 o 
  -9   5  24      467.36      425.74    165.33 o 
  -7   5  24     1017.52     1031.15    135.99 o 
  -5   5  24       88.49       82.77     22.77 o 
  -3   5  24     1870.85     1789.52     94.73 o 
  -1   5  24     3679.46     3843.95    169.19 o 
   1   5  24      904.73      810.46     62.12 o 
   3   5  24      308.10      281.40     61.98 o 
   5   5  24     2548.48     2614.14    113.46 o 
   7   5  24      812.97      894.57    131.98 o 
  -8   6  24      592.53      553.33    127.03 o 
  -6   6  24     2520.23     2262.99    119.18 o 
  -4   6  24      334.69      349.89     84.88 o 
  -2   6  24      149.85      109.94     58.67 o 
   0   6  24        0.04        2.43     24.62 o 
   2   6  24        0.03        8.48     22.21 o 
   4   6  24      139.27       84.10     33.77 o 
 -15   1  25     1098.97     1140.25    168.89 o 
 -13   1  25      334.46      264.23    130.97 o 
 -11   1  25     1828.41     1569.88    124.90 o 
  -9   1  25     4006.27     4167.62    232.37 o 
  -7   1  25     2589.57     2520.02    167.59 o 
  -5   1  25     1381.57     1364.92     68.68 o 
  -3   1  25      710.95      833.19     42.56 o 
  -1   1  25     6095.20     5571.00    267.81 o 
   1   1  25     4984.36     4616.67    151.47 o 
   3   1  25      401.83      408.24     83.81 o 
   5   1  25       36.80       38.54     22.65 o 
   7   1  25     2271.25     2262.84    108.46 o 
   9   1  25       84.12       57.12     24.10 o 
 -14   2  25     2075.88     2255.80    155.34 o 
 -12   2  25     1045.27      887.73     86.21 o 
 -10   2  25      156.10      117.03     29.61 o 
  -8   2  25     2858.15     2820.43    166.46 o 
  -6   2  25      897.01      940.28     67.71 o 
  -4   2  25     3743.11     3934.26    189.05 o 
  -2   2  25      382.24      447.21     42.47 o 
   0   2  25     4020.13     3957.36    158.05 o 
   2   2  25       56.47       52.04     19.54 o 
   4   2  25       42.72       29.63     22.20 o 
   6   2  25     3646.89     4105.72    340.47 o 
   8   2  25       24.26       33.58     25.77 o 
  10   2  25      115.36       96.18     38.68 o 
 -13   3  25       24.00       12.04     22.27 o 
 -11   3  25     1919.98     2090.68    144.81 o 
  -9   3  25      320.15      242.20    130.47 o 
  -7   3  25     1992.76     2088.81    156.03 o 
  -5   3  25     7359.32     7525.84    464.95 o 
  -3   3  25     1318.25     1506.00     72.43 o 
  -1   3  25      232.63      286.76     55.01 o 
   1   3  25      177.76      191.49     38.09 o 
   3   3  25     1452.93     1577.80     75.65 o 
   5   3  25      368.06      369.28     44.33 o 
   7   3  25      116.06       71.98     44.20 o 
   9   3  25     4547.41     4771.94    228.00 o 
 -12   4  25      263.01      154.46    151.68 o 
 -10   4  25     1081.90     1140.79     76.08 o 
  -8   4  25     4068.06     4195.12    579.17 o 
  -6   4  25       44.73       33.79     28.65 o 
  -4   4  25     1254.24     1171.54     79.88 o 
  -2   4  25     2099.64     2184.63     99.00 o 
   0   4  25     1107.89     1037.27     49.31 o 
   2   4  25     1142.99     1187.02     75.73 o 
   4   4  25      626.42      553.44    131.88 o 
   6   4  25      427.79      359.66     59.86 o 
   8   4  25     2192.42     2030.52    143.51 o 
 -11   5  25      913.36     1055.91    286.80 o 
  -9   5  25       32.18       25.58     27.38 o 
  -7   5  25      142.84      182.79     73.12 o 
  -5   5  25       36.67       49.10     26.26 o 
  -3   5  25      392.79      450.91    110.04 o 
  -1   5  25       59.70       16.56     44.03 o 
   1   5  25      133.33      157.44     46.28 o 
   3   5  25       23.76       12.18     24.87 o 
   5   5  25      741.80      693.71     88.18 o 
  -8   6  25       52.14       41.34     25.23 o 
  -6   6  25      263.20      215.57     81.49 o 
  -4   6  25     2372.19     2593.37    219.10 o 
  -2   6  25     1788.40     1860.72    113.75 o 
   0   6  25      889.58     1039.34     81.07 o 
   2   6  25      989.49     1102.52     87.85 o 
 -14   0  26     2911.78     3113.58    297.20 o 
 -12   0  26     3821.72     4642.44    452.48 o 
 -10   0  26       77.48      148.27     77.22 o 
  -8   0  26      444.30      541.77    207.70 o 
  -6   0  26      494.35      376.55    187.97 o 
  -4   0  26        0.45       24.65     24.74 o 
  -2   0  26      677.20      715.76     83.51 o 
   0   0  26    10362.15    10857.95    456.06 o 
   2   0  26        0.26       13.70     13.08 o 
   4   0  26     1578.08     1646.21    134.68 o 
   6   0  26     1700.04     1935.81    196.64 o 
   8   0  26      194.02      122.41     75.42 o 
  10   0  26     1328.09     1186.05    185.66 o 
 -15   1  26      107.61       37.73     89.62 o 
 -13   1  26     1041.24      778.13    328.82 o 
 -11   1  26       14.06       28.22     43.12 o 
  -9   1  26     1337.95     1198.31     91.82 o 
  -7   1  26      206.28      210.69     49.80 o 
  -5   1  26      914.38      841.08     48.21 o 
  -3   1  26     1247.09     1157.20     83.28 o 
  -1   1  26     8845.24     9191.35    279.17 o 
   1   1  26        0.91       41.32     26.48 o 
   3   1  26     3762.35     4031.04    191.54 o 
   5   1  26      306.41      273.94     58.68 o 
   7   1  26      923.16     1014.16     87.80 o 
   9   1  26        5.10       21.10     24.15 o 
 -14   2  26        0.16       22.38     19.18 o 
 -12   2  26      130.84      162.98     49.38 o 
 -10   2  26       23.62       40.61     34.55 o 
  -8   2  26      831.67      624.32    133.03 o 
  -6   2  26     1773.04     1832.81    134.52 o 
  -4   2  26      346.72      459.01    118.55 o 
  -2   2  26       95.62       80.27     24.38 o 
   0   2  26      186.60      118.66     36.20 o 
   2   2  26     1322.79     1349.36     60.28 o 
   4   2  26       53.99       99.40     26.39 o 
   6   2  26      253.79      204.73     67.98 o 
   8   2  26     1762.91     1688.39     92.17 o 
 -13   3  26       25.57       31.76     20.90 o 
 -11   3  26      181.21      192.37     54.27 o 
  -9   3  26     1817.79     1979.86    169.02 o 
  -7   3  26        5.97       -0.86     28.12 o 
  -5   3  26      404.62       58.55    188.86 o 
  -3   3  26     2129.39     2264.84    131.02 o 
  -1   3  26      127.32      168.70     48.73 o 
   1   3  26      158.95      144.97     47.21 o 
   3   3  26        0.83       10.27     20.35 o 
   5   3  26       12.28      -10.97     22.58 o 
   7   3  26      404.27      365.78    105.08 o 
 -12   4  26     1410.92     1509.96    111.29 o 
 -10   4  26       82.17       36.46     33.21 o 
  -8   4  26      182.83      158.02     62.54 o 
  -6   4  26       66.26       83.06     45.19 o 
  -4   4  26       28.81       39.24     15.79 o 
  -2   4  26       10.77        7.81     20.17 o 
   0   4  26       11.08       36.00     20.54 o 
   2   4  26     2518.40     2885.41    166.81 o 
   4   4  26      293.87      169.13     61.09 o 
   6   4  26       95.42       79.31     26.85 o 
  -9   5  26      243.59      299.23     96.89 o 
  -7   5  26     2526.00     2585.47    129.76 o 
  -5   5  26      205.11      185.87     59.12 o 
  -3   5  26      258.63      228.76     59.23 o 
  -1   5  26     6932.72     7803.28    445.28 o 
   1   5  26     1014.31      888.55     59.39 o 
   3   5  26       27.83       31.21     26.78 o 
   5   5  26       85.13       58.68     28.25 o 
  -6   6  26      239.87      228.19     98.84 o 
  -4   6  26      433.29      349.83    104.90 o 
  -2   6  26       23.38        8.01     30.26 o 
   0   6  26      639.61      573.10    142.70 o 
   2   6  26      418.62      514.64     52.85 o 
 -13   1  27      853.56      627.74    212.30 o 
 -11   1  27      294.76      238.99    105.14 o 
  -9   1  27      648.58      626.90     46.27 o 
  -7   1  27       46.17       69.24     19.05 o 
  -5   1  27     3700.67     3717.77    182.88 o 
  -3   1  27      624.06      567.44     52.85 o 
  -1   1  27        3.58       83.35     61.44 o 
   1   1  27     7839.01     8110.93    501.64 o 
   3   1  27     1130.14     1212.17     65.28 o 
   5   1  27        8.92       16.98     12.75 o 
   7   1  27      392.14      280.87     79.76 o 
   9   1  27      263.02      222.67     69.29 o 
 -14   2  27      257.74      178.49     93.79 o 
 -12   2  27       99.48       71.91     26.09 o 
 -10   2  27     6623.10     6619.81    413.53 o 
  -8   2  27     2256.54     2345.30    169.32 o 
  -6   2  27        1.88       18.67     21.10 o 
  -4   2  27     3759.34     3406.43    236.28 o 
  -2   2  27        0.45       36.20     17.39 o 
   0   2  27      571.55      499.16     48.72 o 
   2   2  27      452.19      381.61     92.60 o 
   4   2  27     2805.61     3002.68    143.99 o 
   6   2  27        5.59       25.29     21.86 o 
   8   2  27        1.03      -11.09     28.34 o 
 -13   3  27        7.10       15.87     22.28 o 
 -11   3  27     2101.15     1973.91    136.19 o 
  -9   3  27       96.34       88.30     41.70 o 
  -7   3  27      241.51      183.16     69.37 o 
  -5   3  27       60.35       51.52     40.88 o 
  -3   3  27     4202.74     4377.59    155.47 o 
  -1   3  27     3232.33     3510.02    121.50 o 
   1   3  27     7969.16     8208.88    429.86 o 
   3   3  27      319.08      230.30     55.43 o 
   5   3  27     6715.81     6994.75    428.02 o 
   7   3  27      356.91      249.09     70.82 o 
 -12   4  27       14.94       47.50     33.17 o 
 -10   4  27     2453.89     2627.76    181.36 o 
  -8   4  27     1713.39     1660.25    148.05 o 
  -6   4  27     2492.63     2502.63    338.28 o 
  -4   4  27      336.85      346.55     90.45 o 
  -2   4  27      399.95      422.72     38.39 o 
   0   4  27      694.34      698.44     52.75 o 
   2   4  27     4782.39     4983.11    269.26 o 
   4   4  27      482.62      357.65     91.51 o 
   6   4  27      110.05       69.41     35.07 o 
  -9   5  27     1016.37     1241.93    177.71 o 
  -7   5  27     1018.30     1332.43    332.05 o 
  -5   5  27      226.25      273.23     69.41 o 
  -3   5  27      171.99      185.19     64.84 o 
  -1   5  27      411.64      310.32     97.70 o 
   1   5  27     1292.31     1512.69     82.71 o 
   3   5  27      201.04      108.38     50.71 o 
  -6   6  27     1392.16     1217.50    115.60 o 
  -4   6  27      147.44      211.13     63.13 o 
  -2   6  27     6513.27     6925.87    295.01 o 
   0   6  27     2625.89     2976.42    155.37 o 
 -14   0  28      120.05      121.46    146.82 o 
 -12   0  28      667.45      482.84    252.34 o 
 -10   0  28     1115.66     1016.95    135.01 o 
  -8   0  28    12513.43    12100.58    457.04 o 
  -6   0  28     7382.48     8315.41    727.19 o 
  -2   0  28      667.03      739.31    154.60 o 
   0   0  28     1079.93     1028.77     92.61 o 
   2   0  28     1552.00     1623.12    110.32 o 
   4   0  28     3031.13     3619.76    248.06 o 
   6   0  28        6.57       24.90     23.83 o 
   8   0  28      111.38       57.02     67.70 o 
 -13   1  28      892.05      784.41    276.97 o 
 -11   1  28       15.38       31.90     32.58 o 
  -9   1  28      724.53      818.72    246.13 o 
  -7   1  28      619.20      669.97    198.51 o 
  -5   1  28       95.63       34.69     50.41 o 
  -3   1  28       89.19      133.80     40.59 o 
  -1   1  28     1743.79     2256.01    198.32 o 
   1   1  28      845.81      826.79     68.82 o 
   3   1  28     2359.80     2652.20    146.32 o 
   5   1  28     1181.00     1208.12     79.59 o 
   7   1  28     1280.12     1342.09     65.42 o 
   9   1  28      517.73      299.31     98.00 o 
 -12   2  28        8.77       25.38     19.07 o 
 -10   2  28     1037.46      826.48    119.52 o 
  -8   2  28     2028.96     2136.01    153.29 o 
  -6   2  28      654.10      500.97    103.80 o 
  -4   2  28      467.13      502.12     63.73 o 
  -2   2  28      596.08      587.70     84.55 o 
   0   2  28      505.96      511.44     42.14 o 
   2   2  28      220.98      185.08     64.29 o 
   4   2  28        2.13       23.17     21.55 o 
   6   2  28      244.79      193.69     57.89 o 
   8   2  28      644.44      680.16    125.96 o 
 -11   3  28      538.36      383.22    109.37 o 
  -9   3  28     1027.34      996.36     94.83 o 
  -7   3  28     3180.26     3185.40    281.03 o 
  -5   3  28     1548.74     1615.51    237.89 o 
  -3   3  28       51.22       33.40     23.06 o 
  -1   3  28      302.69      238.25     75.11 o 
   1   3  28     2314.90     2318.71    117.11 o 
   3   3  28       70.66       62.64     32.44 o 
   5   3  28       46.99       59.47     33.13 o 
   7   3  28       49.68       49.97     37.76 o 
 -10   4  28        4.04        5.67     39.51 o 
  -8   4  28     2275.02     2042.02    128.30 o 
  -6   4  28     1333.56     1208.37    144.48 o 
  -4   4  28       57.20       50.08     33.14 o 
  -2   4  28     1022.66     1070.18     65.66 o 
   0   4  28     1566.20     1484.95    103.30 o 
   2   4  28       88.49       47.60     42.81 o 
   4   4  28      203.10      115.41     39.84 o 
   6   4  28      373.31      202.43     80.38 o 
  -9   5  28      280.71      193.50     99.23 o 
  -7   5  28       43.33       40.61     30.85 o 
  -5   5  28     2410.45     2599.95    139.41 o 
  -3   5  28     4102.82     4780.76    156.61 o 
  -1   5  28       92.81       85.90     41.74 o 
   1   5  28      332.54      226.02    104.28 o 
   3   5  28     6776.83     7815.37    389.55 o 
  -2   6  28      339.51      276.37     98.10 o 
 -13   1  29       48.65       61.52     70.58 o 
 -11   1  29      219.56      223.61    173.20 o 
  -9   1  29     3336.61     3506.32    300.52 o 
  -7   1  29      141.82       64.88     31.36 o 
  -5   1  29     1694.11     1574.42     90.48 o 
  -3   1  29     1229.44     1308.26     75.79 o 
   1   1  29      762.59      904.10     95.60 o 
   3   1  29     1171.62     1221.01     90.86 o 
   5   1  29     2597.72     2686.11    167.25 o 
   7   1  29        2.50       23.63     19.24 o 
 -12   2  29      628.15      495.51    420.38 o 
 -10   2  29       11.57        8.02     29.57 o 
  -8   2  29     1100.79     1030.81    126.79 o 
  -6   2  29     4007.74     4008.85    266.82 o 
  -4   2  29     4169.07     4475.06    195.69 o 
  -2   2  29      166.82      134.68     46.51 o 
   0   2  29     1679.74     1571.01    408.11 o 
   2   2  29      678.82      656.71     72.36 o 
   4   2  29      189.41      158.73     58.45 o 
   6   2  29        0.05       91.61     48.50 o 
   8   2  29       28.79       26.17     21.19 o 
 -11   3  29      250.12      214.60     71.18 o 
  -9   3  29       76.64       48.98     29.71 o 
  -7   3  29     3362.26     3521.78    245.16 o 
  -5   3  29      213.99      185.42     56.92 o 
  -3   3  29       33.61       38.45     53.82 o 
  -1   3  29     4266.24     4473.62    193.69 o 
   1   3  29     2943.94     3086.94    183.42 o 
   3   3  29        1.31       21.02     19.83 o 
   5   3  29      676.62      664.25     70.59 o 
   7   3  29     4973.42     5122.75    700.64 o 
 -10   4  29      626.29      562.89    150.01 o 
  -8   4  29     1587.65     1706.21    383.16 o 
  -6   4  29     2107.97     2203.29    184.66 o 
  -4   4  29     4860.48     5359.60    397.90 o 
  -2   4  29     2416.65     2746.07    178.60 o 
   0   4  29     1166.30     1230.00     88.19 o 
   2   4  29        0.10       18.16     21.69 o 
   4   4  29      798.31      827.39    110.56 o 
  -7   5  29        8.29       40.78     31.66 o 
  -5   5  29     1397.45     1461.41    206.11 o 
  -3   5  29     1262.25     1424.81    121.58 o 
  -1   5  29      103.31       88.99     34.42 o 
   1   5  29      369.16      319.94     98.27 o 
   3   5  29      144.89       88.13     52.45 o 
 -12   0  30      485.24      330.06    175.94 o 
 -10   0  30     3077.95     3533.10    392.09 o 
  -8   0  30      246.93      198.41    119.60 o 
   0   0  30      364.19      212.12    121.43 o 
   2   0  30     2644.84     2636.49    173.02 o 
   4   0  30      536.41      460.89    128.55 o 
   6   0  30        0.19       26.02     26.75 o 
   8   0  30      472.97      276.02    170.78 o 
 -13   1  30     1088.15      952.58    128.03 o 
 -11   1  30       63.26       56.90     34.00 o 
  -9   1  30      325.92      238.37    167.23 o 
  -7   1  30      792.19      643.16    345.00 o 
  -5   1  30      726.48      814.58     51.09 o 
  -3   1  30      525.79      411.05     38.83 o 
   1   1  30     8331.20     6928.97   1372.39 o 
   3   1  30      190.19      149.00     39.61 o 
   5   1  30     1724.34     1671.61    125.39 o 
   7   1  30      499.29      272.74    117.45 o 
 -12   2  30       12.49       36.79     81.39 o 
 -10   2  30     1444.05     1419.04     83.22 o 
  -8   2  30        0.61       23.23     19.51 o 
  -6   2  30      622.23      516.87    135.84 o 
  -4   2  30        4.44        6.00     26.89 o 
  -2   2  30     2138.59     2072.04    146.79 o 
   0   2  30       58.03       93.66     50.23 o 
   2   2  30     1748.77     1625.31    246.99 o 
   4   2  30      346.87      425.18     74.58 o 
   6   2  30       51.02       57.33     24.31 o 
 -11   3  30      322.69      445.45    129.44 o 
  -9   3  30       32.28       19.06     29.49 o 
  -7   3  30       46.68       20.50     27.12 o 
  -5   3  30     3705.88     3765.24    257.20 o 
  -3   3  30      398.74      278.80    140.83 o 
  -1   3  30       55.86       64.72     25.21 o 
   1   3  30     1259.23     1460.16    287.36 o 
   3   3  30      561.75      136.37    225.56 o 
   5   3  30      199.96      169.73     56.12 o 
 -10   4  30      168.51      148.61     36.86 o 
  -8   4  30      498.46      450.84    173.82 o 
  -6   4  30       20.59       16.56     24.41 o 
  -4   4  30       24.76        7.44     33.44 o 
  -2   4  30      235.85      124.53     40.29 o 
   0   4  30      768.84      874.74     61.12 o 
   2   4  30       10.39       15.97     18.16 o 
   4   4  30     2923.74     3145.75    202.39 o 
  -7   5  30     6092.29     6336.09    358.00 o 
  -5   5  30      514.55      354.53    134.16 o 
  -3   5  30      297.86      186.49     74.10 o 
  -1   5  30     2670.61     3068.27    200.10 o 
   1   5  30       15.64       21.89     19.76 o 
 -11   1  31     2113.20     2019.62    220.40 o 
  -9   1  31      733.03      478.43    396.46 o 
  -7   1  31      307.47      305.91    149.08 o 
  -5   1  31     1648.33     1586.85     98.73 o 
  -3   1  31       92.63       61.81     33.60 o 
   1   1  31     1037.16      953.25    209.40 o 
   3   1  31      312.19      187.20     89.25 o 
   5   1  31     1185.38     1127.86     61.29 o 
   7   1  31     2461.21     2412.17    151.69 o 
 -12   2  31     2090.98     2349.79    255.30 o 
 -10   2  31      289.33      280.64    125.49 o 
  -8   2  31     4794.41     5587.33    401.68 o 
  -6   2  31     1686.04     1814.75    166.97 o 
  -4   2  31      841.65      799.85    195.71 o 
  -2   2  31        8.58       40.85     41.17 o 
   0   2  31      923.84      861.20    111.25 o 
   2   2  31       83.83       46.13     42.60 o 
   4   2  31      411.21      375.70     70.44 o 
   6   2  31      225.42      174.18     87.30 o 
 -11   3  31      376.43      168.20     83.23 o 
  -9   3  31      107.42       79.97     36.70 o 
  -7   3  31      776.76      812.76     75.35 o 
  -5   3  31     1077.22      989.28    152.74 o 
  -3   3  31     3791.81     3806.54    253.97 o 
  -1   3  31     1667.00     1637.92    108.07 o 
   1   3  31       15.35       60.17     66.10 o 
   3   3  31    13114.61    11670.19    927.18 o 
   5   3  31      878.66      952.00    159.53 o 
  -8   4  31     2472.56     2341.07    201.05 o 
  -6   4  31       55.45       55.52     32.65 o 
  -4   4  31      845.59      921.26    174.35 o 
  -2   4  31      443.61      572.42     63.21 o 
   0   4  31     1185.57     1244.68     71.93 o 
   2   4  31      628.87      676.59     78.89 o 
  -5   5  31      811.38      857.29    184.29 o 
  -3   5  31      892.65      791.07     68.23 o 
  -1   5  31     1316.15     1404.94    160.83 o 
 -12   0  32      217.66      131.99    111.08 o 
 -10   0  32     2867.69     3043.99    279.49 o 
   0   0  32      260.54      308.20    224.62 o 
   2   0  32        0.19      -13.39     41.16 o 
   4   0  32      431.40      406.29     79.31 o 
   6   0  32      146.06      125.26     69.26 o 
 -11   1  32       31.09       11.06     50.38 o 
  -9   1  32      647.20      521.25    184.60 o 
  -7   1  32      424.48      262.31    226.85 o 
  -3   1  32     1449.09     1274.36    104.67 o 
  -1   1  32     1106.52     1068.35     65.46 o 
   1   1  32     1297.55     1265.72    208.71 o 
   3   1  32       69.73       44.64     52.61 o 
   5   1  32     3687.68     3995.65    279.88 o 
 -10   2  32      425.77      212.35    243.46 o 
  -8   2  32     2245.04     2084.60    105.87 o 
  -6   2  32     3768.50     4003.08    297.05 o 
  -4   2  32      764.40      666.68     57.06 o 
  -2   2  32      708.78      487.57    211.37 o 
   2   2  32      468.06      372.47    173.36 o 
   4   2  32      551.99      297.72     79.65 o 
  -9   3  32     1190.76     1205.43    235.10 o 
  -7   3  32       92.16       50.05     63.85 o 
  -5   3  32       29.54       26.35     24.78 o 
  -3   3  32      177.97      167.50     65.26 o 
  -1   3  32     2171.12     1978.91    130.72 o 
   1   3  32      316.87      322.65    167.35 o 
   3   3  32      369.93      278.33    155.50 o 
  -8   4  32      326.12      237.12    107.14 o 
  -6   4  32      832.39      793.82    207.71 o 
  -4   4  32     1524.55     1504.61    124.73 o 
  -2   4  32      179.43      138.04     69.23 o 
   0   4  32      272.02      235.22     70.70 o 
   2   4  32      164.84       99.07     60.07 o 
 -11   1  33      984.51      815.96    481.52 o 
  -9   1  33        7.73       21.08     50.70 o 
  -3   1  33      412.68      391.53     73.13 o 
  -1   1  33       40.75       27.87     36.00 o 
   1   1  33      542.97      668.99     94.98 o 
   3   1  33     3140.70     3114.29    191.92 o 
   5   1  33      325.57      201.64     98.13 o 
 -10   2  33       23.36      101.29     87.97 o 
  -8   2  33      479.05      385.06    110.19 o 
  -6   2  33     2017.96     2004.22    103.79 o 
  -4   2  33     1846.60     1802.16    190.87 o 
  -2   2  33     5558.40     5993.75    589.34 o 
   0   2  33        0.78       11.24     26.04 o 
   2   2  33      483.54      475.46    224.78 o 
   4   2  33      222.04      189.44     78.63 o 
  -9   3  33      482.77      554.26     69.93 o 
  -7   3  33     1110.70     1091.72    130.86 o 
  -5   3  33      301.39      193.93     96.85 o 
  -3   3  33      516.59      531.54     51.58 o 
  -1   3  33     1471.11     1649.33    152.10 o 
   1   3  33     1183.27     1153.05    116.99 o 
   3   3  33      183.78      163.14     69.61 o 
  -6   4  33       10.20       55.87     39.16 o 
  -4   4  33      619.83      637.73     85.44 o 
  -2   4  33     1362.41     1219.60     83.83 o 
   0   4  33      472.47      377.44    183.56 o 
   4   0  34     2356.20     2421.00    525.51 o 
  -1   1  34     2499.26     2936.48    299.12 o 
   1   1  34        6.99      126.11     62.98 o 
   3   1  34     1744.73     1605.12    140.68 o 
 -10   2  34       83.15      -11.16     66.92 o 
  -8   2  34      117.02       20.78     53.94 o 
  -6   2  34      317.25      220.44     77.41 o 
  -4   2  34     1890.81     2278.78    141.26 o 
  -2   2  34      201.96      117.04    107.10 o 
   0   2  34     1384.55     1320.88    102.93 o 
   2   2  34        0.07        3.40     25.26 o 
  -7   3  34     1183.64     1182.86    204.25 o 
  -5   3  34      857.96      937.58    152.75 o 
  -3   3  34      548.13      434.21     59.57 o 
  -1   3  34       19.02        0.24     26.40 o 
   1   3  34     1828.66     1864.13    128.08 o 
  -4   4  34      341.20      310.06     45.90 o 
  -2   4  34      638.67      581.69    132.00 o 
  -1   1  35     2444.25     2332.40    217.08 o 
   1   1  35      226.41      175.05    148.26 o 
   3   1  35      407.22      217.46    243.58 o 
  -8   2  35       20.44      157.43    125.71 o 
  -6   2  35     1010.57     1342.57    150.16 o 
  -4   2  35      522.02      486.18     53.07 o 
  -2   2  35      932.19     1087.84     90.11 o 
   0   2  35        2.37        4.23     16.34 o 
   2   2  35     1215.51     1246.54    163.39 o 
  -7   3  35       78.05       38.42     42.05 o 
  -5   3  35        2.81       -0.23     27.54 o 
  -3   3  35       97.43       54.41     56.07 o 
  -1   3  35       64.36       68.00     53.53 o 
   1   1  36      107.28      110.13     49.06 o 
  -4   2  36      427.59      212.36    157.39 o 
  -2   2  36     1408.03     1765.87    193.75 o 
   0   2  36     1216.48     1174.61    163.31 o 
  -3   3  36     3267.56     3327.85    251.82 o 
  -2   2  37      283.56      230.88    169.70 o 
                                                 
